# Supplementary material for: The role of lipid traits in mediating the effect of body mass index on serum urate
Source: Front Endocrinol (Lausanne). 2022 Sep 23;13:938891. doi: 10.3389/fendo.2022.938891 (PMC9539818; doi:10.3389/fendo.2022.938891)
Supplement: Supplementary file 1 [file DataSheet_1.zip]

Archive with 9 entries (9 files):
- Supplementary file/SNPs used in BMI-HDL.csv
- Supplementary file/SNPs used in BMI-LDL.csv
- Supplementary file/SNPs used in BMI-serum urate.csv
- Supplementary file/SNPs used in BMI-TC.csv
- Supplementary file/SNPs used in BMI-TG.csv
- Supplementary file/SNPs used in HDL-serum urate.csv
- Supplementary file/SNPs used in LDL-serum urate.csv
- Supplementary file/SNPs used in TC-serum urate.csv
- Supplementary file/SNPs used in TG-serum urate.csv
