# Supplementary material for: The role of lipid traits in mediating the effect of body mass index on serum urate
Source: Front Endocrinol (Lausanne). 2022 Sep 23;13:938891. doi: 10.3389/fendo.2022.938891 (PMC9539818; doi:10.3389/fendo.2022.938891)
Supplement: Supplementary file 1 [file DataSheet_1.zip › Supplementary file/SNPs used in BMI-HDL.csv]

SNP used in BMI-HDL
SNP	beta.exposure	beta.outcome	se.outcome	se.exposure	F value
rs10007906	0.0133	-0.00295684	0.00198376	0.0018	54.59567901
rs10009336	-0.014	0.00523799	0.00259447	0.0022	40.49586777
rs1000940	0.0154	-0.00297592	0.00208418	0.0018	73.19753086
rs10058464	-0.0175	0.0139427	0.00301561	0.0027	42.00960219
rs1006353	-0.0126	0.00506854	0.00223305	0.0019	43.97783934
rs1006896	-0.0234	0.0109522	0.00299229	0.0027	75.11111111
rs10071816	0.0123	-0.0103693	0.00244791	0.0022	31.25826446
rs1007934	-0.012	0.000362726	0.00193873	0.0017	49.82698962
rs10118866	0.012	-0.00492876	0.00229694	0.0021	32.65306122
rs10119216	0.01	0.00235894	0.00201764	0.0018	30.86419753
rs10130354	-0.0191	0.0012668	0.00314949	0.003	40.53444444
rs10131761	-0.0157	0.00375763	0.00244959	0.0022	50.92768595
rs10131890	0.0222	-0.011485	0.00442384	0.0039	32.40236686
rs10132280	-0.0223	0.00753409	0.00209394	0.0018	153.4845679
rs1014194	-0.0102	0.00314637	0.00199207	0.0018	32.11111111
rs10144318	-0.0092	0.00226548	0.00191268	0.0016	33.0625
rs10146527	-0.0137	0.00488617	0.00197503	0.0017	64.94463668
rs10163018	-0.0114	0.00626962	0.00197214	0.0018	40.11111111
rs10182181	0.0325	-0.00731102	0.00190284	0.0016	412.5976563
rs10192119	0.0166	-0.00486727	0.00260881	0.0022	56.9338843
rs10197031	0.0166	-0.00173345	0.00210959	0.0019	76.33240997
rs10198345	0.0109	-0.00611558	0.002022	0.0018	36.66975309
rs1020548	-0.0132	0.00425517	0.00251907	0.0023	32.93761815
rs1021066	0.0096	-0.0100417	0.00190035	0.0017	31.88927336
rs10211055	0.0157	-0.0098895	0.00201192	0.0018	76.07716049
rs10243319	-0.0107	0.00877353	0.00195111	0.0018	35.33641975
rs10259665	-0.0109	0.0046795	0.00205552	0.0019	32.91135734
rs10259786	-0.0114	0.0085661	0.00200099	0.0018	40.11111111
rs10263780	-0.0157	0.00501105	0.00278348	0.0027	33.81207133
rs10269783	0.0133	-0.00463442	0.00195821	0.0017	61.20761246
rs10275044	0.0129	-0.0024262	0.00238275	0.0023	31.45746692
rs1035010	0.0139	-0.0071982	0.002175	0.002	48.3025
rs1038088	0.0117	-0.0064094	0.00190603	0.0016	53.47265625
rs10408013	0.0111	0.0138285	0.00210416	0.0018	38.02777778
rs10431745	-0.0203	0.00862986	0.00367131	0.0033	37.84113866
rs10433609	0.0162	0.00227033	0.00249015	0.0023	49.61058601
rs10438964	-0.0127	0.00646465	0.00214892	0.0019	44.67867036
rs1045411	-0.0148	0.00326938	0.00216135	0.0019	60.67590028
rs10460960	0.0197	-0.0110762	0.00300808	0.0025	62.0944
rs10461497	0.0113	-0.0010704	0.00191213	0.0017	44.183391
rs10483389	0.0342	-0.00960439	0.00490664	0.0042	66.30612245
rs1048932	-0.016	0.00412262	0.0019337	0.0017	88.58131488
rs10491182	-0.0187	0.0225454	0.00370862	0.0031	36.38813736
rs10497810	-0.0167	0.00737511	0.00247454	0.0022	57.62190083
rs10499276	0.0172	-0.0113235	0.00288517	0.0025	47.3344
rs10510419	-0.0177	0.0120294	0.00268426	0.0023	59.22306238
rs10514222	-0.0164	0.00499404	0.00323612	0.0029	31.98097503
rs10668	-0.0131	0.00474313	0.00192263	0.0018	52.96604938
rs10732321	-0.0145	0.00207734	0.00273798	0.0025	33.64
rs10733051	-0.0097	0.00440184	0.00190226	0.0016	36.75390625
rs10744146	-0.0122	0.00803219	0.00190945	0.0017	51.5017301
rs10745785	-0.0111	0.00555919	0.00201453	0.0018	38.02777778
rs10757826	0.0105	-0.00480725	0.00203375	0.0018	34.02777778
rs1075901	0.0121	-0.00330167	0.00192353	0.0016	57.19140625
rs10765208	0.0191	-0.00676008	0.00390654	0.0035	29.78040816
rs10768994	-0.0114	0.00650239	0.00192589	0.0017	44.96885813
rs10772055	0.0172	-0.00327973	0.00291152	0.0024	51.36111111
rs10779751	-0.0139	-0.00717973	0.00214508	0.0018	59.63271605
rs10795422	0.0139	-0.00704087	0.00206317	0.0019	53.52077562
rs10797115	0.0124	-0.0116169	0.00191888	0.0017	53.20415225
rs10803762	0.0116	-0.00537032	0.00204213	0.0018	41.5308642
rs10811901	0.0111	-0.00369868	0.00192736	0.0017	42.63321799
rs10818810	0.0126	-0.00372133	0.00195994	0.0017	54.93425606
rs10818938	0.0114	-0.00219987	0.00192607	0.0017	44.96885813
rs10830452	0.0111	-0.00741358	0.00202583	0.0018	38.02777778
rs10832778	0.0125	-0.00329906	0.00196423	0.0017	54.06574394
rs10838465	-0.014	-0.00119311	0.00206598	0.0019	54.29362881
rs10840606	0.0164	-0.0061584	0.00252423	0.0024	46.69444444
rs10846428	0.0106	-0.00214261	0.00223519	0.0019	31.12465374
rs10851523	-0.0108	0.00727155	0.00211992	0.0019	32.31024931
rs10878946	-0.0141	0.00432142	0.00213346	0.0019	55.07202216
rs10882884	-0.0099	0.00029975	0.00194978	0.0018	30.25
rs10883553	0.0119	-0.0076391	0.00192062	0.0018	43.70679012
rs10883759	-0.0122	-0.00508173	0.00206348	0.0018	45.9382716
rs10886017	0.0152	-0.00615943	0.00222394	0.0019	64
rs10889550	0.0243	-0.0192254	0.00498077	0.0041	35.12730518
rs10904675	0.0117	-0.0101297	0.0022913	0.0021	31.04081633
rs10915840	-0.0118	0.0029585	0.00214286	0.0019	38.57063712
rs10920678	-0.0155	-0.000104304	0.00191886	0.0016	93.84765625
rs10923724	-0.0118	-0.0043229	0.00192403	0.0016	54.390625
rs10929925	-0.0143	0.00590124	0.0019237	0.0016	79.87890625
rs10938397	0.0324	-0.00515512	0.0019276	0.0016	410.0625
rs10939792	0.0152	-0.00655401	0.00204476	0.0019	64
rs10942267	-0.0156	-0.00102145	0.00204944	0.0019	67.41274238
rs10942476	-0.0099	0.00902582	0.00191589	0.0017	33.91349481
rs10962549	0.0198	-0.0131859	0.00255545	0.0023	74.10964083
rs10971721	-0.0199	0.00799594	0.00309056	0.0028	50.51147959
rs10989568	-0.0107	0.00418029	0.00191363	0.0017	39.61591696
rs11001963	0.0108	-0.00309561	0.00194789	0.0018	36
rs11056875	-0.0138	0.0124308	0.00267199	0.0024	33.0625
rs11066188	-0.012	-0.0218691	0.00193819	0.0017	49.82698962
rs11074446	-0.0225	0.0050146	0.00284387	0.0024	87.890625
rs11075489	-0.0111	0.00874672	0.00189046	0.0017	42.63321799
rs11079849	-0.0188	0.0106965	0.00203484	0.0019	97.90581717
rs11084553	-0.021	-0.00251816	0.00263825	0.0024	76.5625
rs11089885	-0.0103	0.00360281	0.00191592	0.0018	32.74382716
rs11096549	0.0109	0.000313382	0.00212285	0.0019	32.91135734
rs11115176	-0.0121	0.0040011	0.00224307	0.0019	40.5567867
rs11118308	-0.0101	-0.0126312	0.00191007	0.0016	39.84765625
rs11119208	-0.0095	0.00430709	0.00195097	0.0017	31.2283737
rs11121210	0.0108	-0.00242509	0.0019781	0.0018	36
rs11128760	-0.011	0.013834	0.00193829	0.0017	41.86851211
rs11128904	0.0106	-0.0106227	0.00214173	0.0019	31.12465374
rs11129662	0.0121	-0.00574607	0.00202713	0.0018	45.1882716
rs11138082	-0.0123	0.00244582	0.00236267	0.0022	31.25826446
rs11138313	-0.0169	0.0127828	0.00309786	0.0028	36.42984694
rs11150911	-0.0133	0.000913749	0.0021339	0.0018	54.59567901
rs11152368	0.0115	-0.000622481	0.00190653	0.0017	45.76124567
rs11165643	0.0206	-0.00515595	0.00193219	0.0017	146.8373702
rs11170468	-0.0123	-0.00108658	0.00225347	0.0019	41.90858726
rs1117080	-0.011	0.00375676	0.00208284	0.0019	33.51800554
rs11173522	0.0128	-0.00766827	0.002321	0.0021	37.15192744
rs11191548	0.0268	-0.00256855	0.00358602	0.003	79.80444444
rs11228824	-0.0128	0.0160813	0.00244164	0.0022	33.85123967
rs11251352	0.0109	-0.0043859	0.00195152	0.0018	36.66975309
rs1125804	-0.0105	-0.00153045	0.00189495	0.0018	34.02777778
rs11264483	0.0137	0.00419905	0.00196135	0.0018	57.92901235
rs1128249	0.0113	0.0275786	0.00194632	0.0017	44.183391
rs11496125	0.0169	-0.000849805	0.00193849	0.0017	98.82698962
rs1150659	-0.0139	0.00388473	0.00223851	0.0019	53.52077562
rs11538	0.0135	-0.00368917	0.00253126	0.0023	34.45179584
rs1154659	0.0119	-0.00271056	0.00239284	0.0022	29.25826446
rs11577094	0.0182	-0.000552809	0.00343683	0.003	36.80444444
rs11577179	0.0108	-0.0025739	0.00197412	0.0017	40.35986159
rs11581304	0.0182	-0.00442028	0.00323203	0.003	36.80444444
rs1158684	0.0099	-0.00468156	0.00191074	0.0017	33.91349481
rs1158805	-0.0137	0.0128637	0.00197113	0.0018	57.92901235
rs11604688	-0.0103	0.00196782	0.00192179	0.0017	36.70934256
rs11611246	0.024	-0.00332212	0.0023295	0.002	144
rs11635675	-0.0124	-0.00317239	0.00200591	0.0018	47.45679012
rs11649864	0.0178	-0.00484348	0.00334447	0.0031	32.9698231
rs11659764	-0.0253	0.0190635	0.00427579	0.0039	42.0834977
rs11670142	0.0111	-0.00587806	0.00194985	0.0018	38.02777778
rs11672660	-0.034	-0.0113819	0.0024047	0.0021	262.1315193
rs11687101	-0.0133	0.00824603	0.00229145	0.0021	40.11111111
rs1169091	-0.0113	-0.00682682	0.00215791	0.002	31.9225
rs11702843	0.0114	-0.00261909	0.00220783	0.002	32.49
rs11708733	-0.0227	0.0124877	0.00454726	0.0041	30.65377751
rs11713193	0.0239	-0.0199104	0.0019046	0.0017	197.650519
rs11736228	-0.0139	0.00366251	0.00219552	0.002	48.3025
rs11738695	0.0097	-0.0111411	0.0019372	0.0017	32.55709343
rs11739877	0.0117	-0.00363772	0.00196728	0.0018	42.25
rs11753081	-0.0138	-0.00179631	0.00250692	0.0021	43.18367347
rs11754747	0.0116	-0.00481018	0.00219757	0.0019	37.27423823
rs11781222	-0.0158	-0.00504116	0.00276081	0.0024	43.34027778
rs11790280	0.0103	4.91E-05	0.00196911	0.0018	32.74382716
rs11792069	-0.0145	-0.00054936	0.00246802	0.0024	36.50173611
rs11792311	-0.0144	0.00312765	0.00224426	0.002	51.84
rs11855853	-0.0145	0.00808845	0.00215663	0.002	52.5625
rs11866815	-0.0156	0.00575892	0.00217582	0.0019	67.41274238
rs1187352	0.0119	-0.00416992	0.00200649	0.0018	43.70679012
rs11880870	-0.0189	0.004447	0.00190655	0.0017	123.6020761
rs11889536	-0.0189	0.00940448	0.00264321	0.0024	62.015625
rs11904490	-0.0099	0.00534649	0.00195464	0.0018	30.25
rs11915371	0.0149	-0.0112884	0.00235236	0.0021	50.34240363
rs11917965	0.0115	-0.00398372	0.00196335	0.0018	40.81790123
rs11945861	-0.0148	0.0073074	0.00225432	0.002	54.76
rs11951673	-0.0123	0.00102153	0.00194877	0.0017	52.34948097
rs1199334	-0.0142	-0.00232842	0.00245321	0.0021	45.72335601
rs12033257	-0.0146	0.00785716	0.00197158	0.0018	65.79012346
rs12035149	0.0146	-0.0028216	0.00232335	0.0021	48.33560091
rs12041258	-0.0146	0.00586435	0.00226567	0.002	53.29
rs12042959	-0.0144	0.00818376	0.00272601	0.0024	36
rs12044597	0.0143	-0.00888437	0.00190293	0.0016	79.87890625
rs12062845	0.0139	-0.0101466	0.00231442	0.0021	43.81179138
rs12065553	0.0115	-0.0078123	0.00207366	0.0019	36.63434903
rs12098284	0.0178	-0.00593319	0.00289289	0.0026	46.86982249
rs12101393	-0.0127	0.00697165	0.00232232	0.0021	36.57369615
rs12148330	-0.0142	0.0116289	0.00245739	0.0022	41.66115702
rs12149756	-0.0125	-0.00348577	0.00214667	0.0019	43.28254848
rs12150665	-0.0162	0.00394146	0.00194062	0.0017	90.80968858
rs1218822	0.0168	-0.00875815	0.00202084	0.0017	97.66089965
rs12189178	0.0364	-0.0206018	0.00539995	0.0046	62.61625709
rs12206564	0.0113	-0.00906713	0.00190648	0.0017	44.183391
rs1227247	0.0102	-0.00616079	0.00203509	0.0019	28.8199446
rs12299814	-0.0157	0.00279667	0.00222009	0.002	61.6225
rs12325419	-0.0188	-0.00230089	0.00294109	0.0027	48.48285322
rs12364470	0.0178	-0.0074328	0.00256596	0.0022	65.46280992
rs12369179	-0.0359	-0.039294	0.00332656	0.0031	134.1113424
rs1241986	-0.0139	0.00334267	0.00267888	0.0024	33.54340278
rs12422552	-0.0134	0.00608809	0.00215665	0.002	44.89
rs12429545	0.0316	-0.00684624	0.00287062	0.0025	159.7696
rs12430890	-0.0143	0.00480404	0.00277335	0.0025	32.7184
rs12439798	0.0125	-0.00388104	0.00192482	0.0017	54.06574394
rs12439829	-0.0109	0.00681275	0.00197756	0.0018	36.66975309
rs12443621	0.0096	-0.0030644	0.00188783	0.0017	31.88927336
rs12444616	-0.0117	0.00799684	0.00226653	0.0021	31.04081633
rs12446632	-0.0352	0.0135832	0.00269752	0.0024	215.1111111
rs12448257	0.0184	-0.00379637	0.00230628	0.002	84.64
rs12448738	0.0168	-0.0172058	0.00276775	0.0025	45.1584
rs12449219	0.0155	-0.00730387	0.00280399	0.0026	35.53994083
rs12454712	0.0144	0.00805913	0.00196619	0.0018	64
rs12468863	-0.0153	0.0042972	0.00191563	0.0016	91.44140625
rs12476772	0.0123	-0.00299823	0.00202517	0.0018	46.69444444
rs12477088	-0.0145	0.000954016	0.00192997	0.0017	72.75086505
rs12488237	0.0235	-0.0105109	0.00409369	0.0036	42.61188272
rs12502727	0.016	0.00449563	0.00305376	0.0028	32.65306122
rs12519552	0.0132	-0.00234075	0.00264066	0.0024	30.25
rs12538435	-0.0135	0.00118222	0.00216712	0.002	45.5625
rs12564992	0.0196	-0.0122613	0.00302621	0.0026	56.82840237
rs12589208	0.0126	-0.00743683	0.0024765	0.0023	30.01134216
rs12593036	-0.0154	0.00722501	0.00207649	0.0019	65.69529086
rs12595158	-0.0394	0.0206946	0.00688523	0.0054	53.23593964
rs12602912	0.0176	-0.0120663	0.00240634	0.0021	70.24036281
rs1260326	0.0105	0.00460916	0.00194271	0.0017	38.14878893
rs12604935	0.011	-0.00301654	0.00196885	0.0018	37.34567901
rs12615778	-0.0104	0.00353807	0.00209149	0.0019	29.96121884
rs12620249	0.0135	-0.00637313	0.00269692	0.0025	29.16
rs12628891	-0.0112	-0.00629334	0.00205791	0.0019	34.74792244
rs12629015	-0.0135	0.00428847	0.00252806	0.0023	34.45179584
rs12630999	0.0175	-0.0208251	0.00216987	0.0019	84.83379501
rs1263618	0.012	0.000999787	0.00205816	0.0017	49.82698962
rs12675063	0.0156	-0.00108555	0.00296016	0.0026	36
rs12680842	-0.0133	0.00600411	0.00204042	0.0018	54.59567901
rs12705977	0.0132	-0.00387845	0.00190851	0.0017	60.29065744
rs1275691	-0.0094	0.00193666	0.00191776	0.0016	34.515625
rs12759296	-0.0104	-0.00248321	0.00204776	0.0018	33.38271605
rs12762034	0.024	-0.0191071	0.00357425	0.0032	56.25
rs12776880	-0.0128	0.00460198	0.00211777	0.0019	45.38504155
rs1277723	0.0113	-0.00353774	0.00228515	0.002	31.9225
rs12779328	0.0105	-0.0038128	0.002117	0.0019	30.5401662
rs1285245	-0.0121	-0.000361089	0.00197484	0.0018	45.1882716
rs1285997	0.0142	0.00414501	0.00210856	0.0019	55.85595568
rs12885454	-0.0185	0.00608696	0.00199845	0.0017	118.4256055
rs12888545	0.0136	-0.00256297	0.00220832	0.002	46.24
rs12888955	-0.0178	0.0140358	0.00200875	0.0018	97.79012346
rs12905439	-0.0118	0.0025579	0.00199199	0.0018	42.97530864
rs12922346	0.0136	-0.00510287	0.00214558	0.002	46.24
rs12939549	-0.018	0.0058649	0.00191972	0.0016	126.5625
rs12953970	0.0125	0.000255038	0.00248881	0.0023	29.536862
rs1296328	-0.0179	0.00625544	0.00192977	0.0018	98.89197531
rs12989476	0.013	-0.00347701	0.00198928	0.0018	52.16049383
rs13012099	-0.014	0.00215828	0.0019997	0.0018	60.49382716
rs13021737	0.0574	-0.00946421	0.002518	0.0021	747.1111111
rs13032879	-0.0137	0.0139911	0.00269861	0.0025	30.0304
rs13034320	0.0114	-0.00864992	0.00220417	0.0021	29.46938776
rs13047416	-0.0154	-0.00285817	0.00197792	0.0018	73.19753086
rs13072095	0.0095	0.000564228	0.00201903	0.0017	31.2283737
rs13072412	-0.0108	0.00792756	0.00190249	0.0017	40.35986159
rs13105058	-0.0109	0.00246132	0.00202335	0.0018	36.66975309
rs13107325	0.047	-0.080346	0.00362445	0.0032	215.7226563
rs13110266	-0.0117	0.00210333	0.00193769	0.0017	47.36678201
rs13153166	-0.0232	-0.00149648	0.0044817	0.004	33.64
rs13159555	0.0119	-0.00246217	0.00236106	0.0021	32.11111111
rs13168288	-0.0133	0.00481119	0.00225834	0.002	44.2225
rs13174863	0.0192	-0.00209543	0.00270635	0.0023	69.68620038
rs13184896	-0.0133	0.00511875	0.00192366	0.0016	69.09765625
rs13191362	-0.0236	0.0146887	0.00289349	0.0025	89.1136
rs13201877	0.0152	-0.00790665	0.00282745	0.0024	40.11111111
rs1320903	0.0216	-0.00992866	0.00204427	0.0018	144
rs13209872	-0.0152	0.00855813	0.00201042	0.0018	71.30864198
rs1321432	0.0201	0.00215711	0.00198417	0.0018	124.6944444
rs13227658	-0.0157	0.00702644	0.0019211	0.0017	85.29065744
rs13240600	-0.0204	0.00743865	0.0026351	0.0024	72.25
rs13250058	0.0112	-0.00177568	0.00204476	0.0018	38.71604938
rs13263601	0.0154	-0.00707041	0.0019863	0.0018	73.19753086
rs13266989	-0.011	0.0111882	0.00193559	0.0018	37.34567901
rs13267015	0.0105	-0.00104938	0.00210601	0.0019	30.5401662
rs13290794	-0.0141	-0.00204606	0.00197514	0.0018	61.36111111
rs13292976	0.0131	0.00235639	0.00192153	0.0017	59.38062284
rs13298062	-0.0137	-0.00197859	0.00241966	0.0022	38.77892562
rs1330052	0.0132	-0.00538456	0.00199228	0.0018	53.77777778
rs13329567	-0.0293	0.0062984	0.00228245	0.002	214.6225
rs1336486	0.0141	-0.00468711	0.00203766	0.0018	61.36111111
rs13380104	-0.0136	0.00520518	0.00193089	0.0017	64
rs13417156	0.0144	-0.00761332	0.0019219	0.0017	71.75086505
rs13425435	0.012	-0.00984878	0.00201454	0.0018	44.44444444
rs13432055	0.0117	0.000605577	0.00211571	0.0018	42.25
rs1345942	0.0104	-0.00636172	0.00197596	0.0018	33.38271605
rs1361739	0.0176	-0.0039012	0.00202615	0.0018	95.60493827
rs1363695	-0.013	0.000104148	0.00230067	0.0021	38.32199546
rs1365466	-0.0137	0.00740868	0.00218763	0.0019	51.99168975
rs1371108	0.0119	-0.00356548	0.00204448	0.0018	43.70679012
rs1394879	0.0101	-0.00114568	0.00194018	0.0017	35.29757785
rs1399471	0.0131	-0.00874176	0.00217843	0.002	42.9025
rs1402025	0.0121	-0.000477724	0.0022787	0.0021	33.19954649
rs1408487	0.0182	-0.00804756	0.00348857	0.0032	32.34765625
rs1409818	0.0201	-0.00507481	0.00317248	0.0029	48.039239
rs1412235	0.0246	-0.0118292	0.0020364	0.0017	209.3979239
rs1421334	-0.0125	0.00758643	0.0019161	0.0018	48.22530864
rs1430387	-0.0114	0.00411539	0.00193622	0.0017	44.96885813
rs1431659	-0.0196	0.0127918	0.00214104	0.0019	106.4155125
rs1436344	0.0141	-0.00539612	0.00193253	0.0017	68.79238754
rs1445305	-0.0161	0.00420455	0.00315822	0.0029	30.8216409
rs1452075	0.0141	-0.0105169	0.00215531	0.0018	61.36111111
rs1454148	0.0106	-0.00261476	0.00215776	0.0019	31.12465374
rs1465900	-0.0125	0.00627184	0.0023365	0.002	39.0625
rs1467693	-0.0114	0.00350685	0.00207477	0.0019	36
rs1476322	0.0101	-0.00695822	0.00191366	0.0017	35.29757785
rs1477199	0.0228	-0.00582908	0.00274177	0.0024	90.25
rs1485038	0.0143	-0.00379111	0.00243236	0.0022	42.25
rs1492767	0.0094	-0.00491544	0.001904	0.0016	34.515625
rs1496742	0.0094	-0.00350705	0.00191541	0.0017	30.57439446
rs1503526	0.014	-0.00620554	0.00190867	0.0017	67.8200692
rs1511471	0.0113	-0.00522604	0.002051	0.0019	35.37119114
rs1512914	-0.0126	0.00367015	0.00195651	0.0018	49
rs1522569	-0.0164	0.00549823	0.00246479	0.0022	55.57024793
rs1523768	-0.011	0.00391582	0.00203716	0.0017	41.86851211
rs1524277	-0.0106	0.0089422	0.00190987	0.0018	34.67901235
rs1526665	0.0117	0.0019407	0.00193155	0.0018	42.25
rs1528435	0.0164	-0.007954	0.0019629	0.0017	93.06574394
rs1544459	0.0103	0.00642004	0.00191225	0.0016	41.44140625
rs155510	0.0165	-0.0056039	0.00239024	0.0021	61.73469388
rs1579200	-0.0136	0.00419946	0.0025233	0.0023	34.96408318
rs1579557	0.0213	-0.00920186	0.00208832	0.0019	125.6759003
rs1584121	0.0126	-0.00317114	0.00239513	0.0022	32.80165289
rs159032	0.0129	-0.00704668	0.00221728	0.002	41.6025
rs1596299	0.0102	-0.000711971	0.00203886	0.0019	28.8199446
rs1608445	-0.0104	-0.00123062	0.00193627	0.0018	33.38271605
rs1625427	-0.013	0.00274201	0.00199185	0.0018	52.16049383
rs1634350	0.012	-0.00649861	0.00194256	0.0018	44.44444444
rs1657930	-0.0123	0.00180433	0.00239246	0.0022	31.25826446
rs1658820	0.0141	-0.0101612	0.00221763	0.0021	45.08163265
rs1668633	0.01	-0.00469384	0.00193314	0.0017	34.60207612
rs16833232	-0.0109	0.00816622	0.00207541	0.0019	32.91135734
rs16846136	0.0129	-0.00789511	0.00214692	0.0019	46.09695291
rs16851483	0.0369	-0.0160068	0.00383599	0.0035	111.1518367
rs16867703	0.0137	-0.00384949	0.00197921	0.0018	57.92901235
rs16871902	0.0125	-0.00406059	0.00190795	0.0017	54.06574394
rs16876869	0.0147	-0.0111519	0.00276951	0.0025	34.5744
rs1689437	0.0251	0.0029399	0.00394471	0.0034	54.49913495
rs16903285	0.0331	-0.0089074	0.0028394	0.0026	162.0724852
rs16906845	-0.0225	0.00874131	0.00409278	0.0038	35.05886427
rs16907751	-0.0209	-0.00178357	0.00322053	0.003	48.53444444
rs16916303	-0.0156	0.00378082	0.00296997	0.0028	31.04081633
rs16932761	-0.014	0.00625294	0.00219354	0.002	49
rs16940823	-0.0146	0.0107602	0.00248053	0.0023	40.29489603
rs16965225	0.0216	-0.00495975	0.00385896	0.0034	40.35986159
rs16966801	0.0156	-0.00669972	0.00240042	0.0022	50.28099174
rs16982345	0.0122	-0.00861733	0.00220281	0.002	37.21
rs17001561	0.0151	-0.00515372	0.00266189	0.0023	43.1020794
rs17014375	0.0172	-0.00708042	0.00281232	0.0025	47.3344
rs17019087	0.0109	-0.00912712	0.00196961	0.0018	36.66975309
rs1704190	0.0098	-0.00835784	0.00197658	0.0018	29.64197531
rs17056301	0.0118	-0.00107099	0.00219136	0.002	34.81
rs17066842	-0.0676	0.0300241	0.0049633	0.0042	259.0566893
rs17069831	-0.0109	0.00238546	0.00211975	0.0019	32.91135734
rs1707322	0.0128	0.00650223	0.00208113	0.0018	50.56790123
rs17094222	0.0181	-0.00749964	0.00233379	0.002	81.9025
rs17105272	0.011	0.00134558	0.00204626	0.0019	33.51800554
rs17119937	0.0212	-0.000643298	0.00384333	0.0036	34.67901235
rs17120344	0.0224	-0.0149762	0.00409636	0.0037	36.65157049
rs17200912	-0.0145	-0.0051229	0.00227341	0.002	52.5625
rs17201143	-0.0103	0.00281925	0.00204372	0.0019	29.38781163
rs17203016	0.015	-0.00246136	0.00238076	0.002	56.25
rs17207196	-0.0221	0.00748862	0.00193197	0.0018	150.7438272
rs17236194	0.0153	-0.0084276	0.00274154	0.0024	40.640625
rs17267020	0.012	-0.00592058	0.00200673	0.0018	44.44444444
rs17272434	-0.0105	0.00400771	0.00208228	0.0018	34.02777778
rs1730859	-0.0118	0.00592907	0.00201896	0.0017	48.1799308
rs17309825	0.0312	-0.0140746	0.00481061	0.0042	55.18367347
rs17387761	-0.0106	0.00392135	0.00211663	0.0019	31.12465374
rs17391694	0.0317	-0.00115709	0.00275676	0.0025	160.7824
rs17399237	-0.0129	0.00371313	0.00191688	0.0017	57.58131488
rs17405819	-0.0215	-0.000761466	0.00207513	0.0018	142.6697531
rs17424278	0.017	-0.0115415	0.00312749	0.0028	36.8622449
rs17446091	0.0123	-0.00612608	0.00236463	0.002	37.8225
rs17448885	-0.0105	0.000972832	0.00201212	0.0018	34.02777778
rs17450772	0.0189	-0.0124933	0.00301627	0.003	39.69
rs17513613	0.0186	-0.00323372	0.00203711	0.0018	106.7777778
rs175165	-0.0103	0.00474995	0.00195785	0.0018	32.74382716
rs17522122	0.0159	-0.00499753	0.00192031	0.0017	87.47750865
rs17531363	-0.0133	0.00601856	0.00209453	0.0019	49
rs17535749	0.015	-0.00905364	0.00307889	0.0027	30.86419753
rs17538472	0.0129	-0.00671446	0.00242148	0.0022	34.3822314
rs17551974	-0.0141	0.00392257	0.00244754	0.0022	41.07644628
rs17573940	0.0113	-0.000819577	0.00208645	0.0018	39.41049383
rs17599948	-0.013	-0.00480757	0.00254547	0.0022	34.91735537
rs17608150	0.0196	0.0051315	0.0035261	0.0031	39.97502601
rs17619973	-0.02	0.0132865	0.00362459	0.0032	39.0625
rs17636031	0.016	-0.00802149	0.0021075	0.0019	70.91412742
rs17681708	0.0106	0.00571119	0.00203139	0.0018	34.67901235
rs17695092	-0.0106	-0.00880558	0.00207611	0.0018	34.67901235
rs17709991	0.011	-0.000230089	0.00214515	0.0018	37.34567901
rs17720922	0.0131	-0.00151504	0.00242905	0.0022	35.45661157
rs17724992	-0.0183	0.00566676	0.00215675	0.0019	92.76731302
rs17757975	-0.0143	0.00708242	0.00267859	0.0024	35.50173611
rs1776209	-0.0107	0.00849077	0.00210727	0.0019	31.71468144
rs17767510	0.0129	0.000383399	0.00251071	0.0023	31.45746692
rs17776719	0.0167	0.00634778	0.00275311	0.0025	44.6224
rs17789218	0.013	-0.000760789	0.00221364	0.0019	46.81440443
rs17805532	0.0226	-0.00342035	0.00421379	0.0039	33.58053912
rs17806379	-0.0258	0.00874451	0.00247536	0.0022	137.5289256
rs17820822	-0.0143	0.00788126	0.0019888	0.0018	63.11419753
rs1784460	0.0132	-0.0175063	0.00193939	0.0018	53.77777778
rs1787267	-0.0237	0.0165163	0.00399818	0.0036	43.34027778
rs1829130	0.011	-0.000718443	0.00206669	0.0019	33.51800554
rs1830074	0.0115	-0.00140941	0.00208594	0.0019	36.63434903
rs1840969	-0.0106	-0.00311624	0.00195279	0.0018	34.67901235
rs1852006	-0.0156	0.00719959	0.00198765	0.0018	75.11111111
rs1853639	-0.0111	0.00500489	0.00197302	0.0018	38.02777778
rs1863652	-0.0115	0.0066129	0.00199879	0.0018	40.81790123
rs1865341	0.0128	-0.00686345	0.00224356	0.002	40.96
rs1865989	0.01	0.000119806	0.00197582	0.0018	30.86419753
rs1876359	0.013	-0.006257	0.00197706	0.0017	58.47750865
rs1884389	-0.0103	0.00403721	0.00193142	0.0017	36.70934256
rs1885728	0.0108	-0.0038083	0.00205798	0.0019	32.31024931
rs1891215	0.0117	-0.0071651	0.0019178	0.0017	47.36678201
rs1895957	0.0171	-0.00581662	0.00229188	0.0021	66.30612245
rs1899689	0.0117	-0.00483597	0.00195297	0.0016	53.47265625
rs1899898	-0.0113	0.00796908	0.00200612	0.0018	39.41049383
rs1911746	-0.0117	0.00646103	0.00227928	0.0019	37.91966759
rs1912631	-0.0119	-0.000592049	0.00194199	0.0018	43.70679012
rs1927790	0.0148	-0.00381586	0.0019405	0.0016	85.5625
rs1928295	-0.0141	0.00496968	0.00192365	0.0016	77.66015625
rs1937683	0.0109	-0.00236872	0.00202473	0.0018	36.66975309
rs1941213	-0.0117	0.00355194	0.00217036	0.002	34.2225
rs1941697	0.0123	-0.00704139	0.00191468	0.0017	52.34948097
rs1956153	0.013	-0.00275203	0.00250045	0.0022	34.91735537
rs1964927	0.0124	-0.0060854	0.00200389	0.0018	47.45679012
rs1982441	0.0175	-0.00516795	0.00282387	0.0026	45.30325444
rs1990573	0.013	-0.0092398	0.00204746	0.0018	52.16049383
rs1993709	0.0331	-0.0127002	0.00239313	0.0021	248.4376417
rs2007231	-0.0104	0.00172278	0.00198527	0.0018	33.38271605
rs2009416	-0.0121	0.00845853	0.00198866	0.0018	45.1882716
rs2012502	0.0113	-0.00382926	0.00197416	0.0017	44.183391
rs2023671	-0.0122	0.0110073	0.00215502	0.002	37.21
rs2029085	-0.0164	0.00813169	0.00309709	0.0028	34.30612245
rs2029331	-0.014	0.00144819	0.0022145	0.002	49
rs2035831	-0.0108	0.00726479	0.00202914	0.0018	36
rs2044469	0.0144	-0.00372365	0.00200628	0.0018	64
rs2051559	0.0176	-0.00822418	0.00282104	0.0026	45.82248521
rs2057316	-0.0229	0.00262925	0.00465308	0.0042	29.72845805
rs2063177	0.012	-0.0049813	0.00198698	0.0018	44.44444444
rs2065418	-0.0166	0.00945217	0.00198077	0.0018	85.04938272
rs2075650	-0.0244	-0.0594578	0.00270409	0.0023	112.5444234
rs208015	-0.0356	0.0065207	0.00378459	0.0034	109.633218
rs2080454	-0.0129	0.00321702	0.00194589	0.0017	57.58131488
rs2100814	0.0113	-0.00115419	0.00193066	0.0017	44.183391
rs2119753	-0.0102	0.00378736	0.00195567	0.0018	32.11111111
rs2122042	0.0235	0.00149018	0.00234334	0.002	138.0625
rs2124499	-0.0123	0.00725697	0.0019762	0.0017	52.34948097
rs213533	0.0156	-0.00518259	0.00274353	0.0025	38.9376
rs2143253	-0.0188	0.00942003	0.00288383	0.0026	52.28402367
rs2143624	0.0098	-0.00341306	0.00197779	0.0017	33.23183391
rs2155645	-0.0116	0.00411932	0.0021969	0.0019	37.27423823
rs215634	-0.0152	0.00674795	0.00196226	0.0018	71.30864198
rs2160077	0.0093	0.00640981	0.00193377	0.0016	33.78515625
rs2161097	0.0096	-0.0104386	0.00192046	0.0017	31.88927336
rs2162524	0.0155	-0.0052834	0.00203666	0.0018	74.15123457
rs2170382	0.0172	-0.0124313	0.0029925	0.0027	40.58161866
rs2172211	0.0101	0.00530972	0.00214598	0.0018	31.4845679
rs2174307	0.0121	-0.00354898	0.0019302	0.0017	50.66089965
rs217433	0.0117	-0.00505129	0.00238738	0.0021	31.04081633
rs2174367	-0.0121	0.00153008	0.00205743	0.0019	40.5567867
rs217671	0.0144	-0.00719228	0.00214794	0.0019	57.44044321
rs2185027	0.0135	-0.0132704	0.00210759	0.0018	56.25
rs2187449	0.016	-0.0036004	0.00226706	0.0021	58.04988662
rs2190788	0.0141	-0.0101298	0.00205476	0.0019	55.07202216
rs2195086	0.0133	-0.00564784	0.00257744	0.0023	33.43856333
rs2198679	-0.0107	-0.000414108	0.0019184	0.0017	39.61591696
rs2228213	-0.0139	0.00542737	0.00200017	0.0017	66.85467128
rs223051	0.0112	-0.00131383	0.00202421	0.0018	38.71604938
rs2235564	0.0131	-0.00662717	0.00200797	0.0018	52.96604938
rs2245368	-0.0257	-0.00115179	0.00253829	0.0023	124.8563327
rs2246012	0.0158	-0.0165172	0.00255557	0.0022	51.5785124
rs2254542	-0.0241	0.00156853	0.00457308	0.004	36.300625
rs2263049	-0.0137	0.00564264	0.00199504	0.0018	57.92901235
rs2269828	-0.0105	0.00852229	0.00205119	0.0018	34.02777778
rs2270778	-0.0097	0.00128682	0.0019392	0.0017	32.55709343
rs2274550	-0.014	0.00308726	0.00274057	0.0025	31.36
rs2279620	0.017	0.00268618	0.00302927	0.0028	36.8622449
rs2281819	-0.016	0.0121484	0.00226604	0.002	64
rs2282231	0.0165	-0.0376334	0.00233245	0.0021	61.73469388
rs2282802	0.0109	0.00157016	0.00192536	0.0017	41.11072664
rs2283093	0.0127	-0.00988456	0.00236909	0.0021	36.57369615
rs2289379	-0.0135	0.00623612	0.00195636	0.0018	56.25
rs2293605	-0.0167	0.0124431	0.00292843	0.0027	38.25651578
rs2304130	-0.0176	-0.0105077	0.00341885	0.003	34.41777778
rs2306537	0.0133	-0.0037554	0.00206297	0.0019	49
rs2307111	-0.0265	0.0190053	0.0019521	0.0016	274.3164063
rs2317299	-0.0106	0.00506343	0.00192361	0.0017	38.87889273
rs2322622	0.0094	-0.0103363	0.00198042	0.0017	30.57439446
rs2357760	0.0145	-0.00379225	0.00204436	0.0017	72.75086505
rs2362777	0.0102	0.00338999	0.00199153	0.0018	32.11111111
rs236527	-0.0107	-0.00124435	0.00210578	0.0019	31.71468144
rs2365389	-0.0174	0.00516058	0.00194412	0.0017	104.7612457
rs2367112	-0.0119	0.00515465	0.00190856	0.0016	55.31640625
rs2371984	-0.0144	0.00694099	0.00286691	0.0026	30.67455621
rs2423668	-0.0105	0.00277726	0.00192057	0.0019	30.5401662
rs2425840	0.0119	-0.00235737	0.00194438	0.0018	43.70679012
rs2429150	0.0111	-0.00708302	0.00194626	0.0018	38.02777778
rs243387	0.0101	-0.000117997	0.00191212	0.0017	35.29757785
rs2440452	-0.0142	0.00163577	0.00279052	0.0026	29.82840237
rs2451746	0.0111	-0.00963411	0.00199612	0.0018	38.02777778
rs2467210	-0.0145	0.00481689	0.00224354	0.002	52.5625
rs2467594	0.0122	-0.00746162	0.00197605	0.0018	45.9382716
rs2477017	0.0104	-0.000959803	0.00197888	0.0018	33.38271605
rs2478879	0.0159	0.00106163	0.00195618	0.0018	78.02777778
rs2479958	-0.0154	0.0051355	0.00193404	0.0018	73.19753086
rs248139	0.0133	-0.00237848	0.00239685	0.0022	36.54752066
rs2481665	-0.0161	0.00949028	0.00191328	0.0016	101.2539063
rs2489676	0.01	-0.00230222	0.00191649	0.0017	34.60207612
rs249292	0.012	-0.00459708	0.00205796	0.0019	39.88919668
rs2516739	-0.0159	0.00708526	0.0022774	0.0021	57.32653061
rs2527380	-0.0107	0.00287803	0.00200295	0.0018	35.33641975
rs252749	-0.0115	0.00611634	0.00220961	0.002	33.0625
rs252819	0.0132	-0.00690034	0.00247735	0.0022	36
rs2543132	0.0146	-0.00710668	0.00243567	0.0022	44.04132231
rs254800	-0.0098	0.00319301	0.00191011	0.0017	33.23183391
rs2579106	-0.0136	0.00141989	0.00218103	0.002	46.24
rs2600226	-0.0116	0.0034931	0.00204795	0.0019	37.27423823
rs2605603	-0.0103	0.00335929	0.00190736	0.0016	41.44140625
rs2616192	0.0125	-0.00693635	0.00203533	0.0019	43.28254848
rs2619976	0.0104	-0.00395555	0.00194723	0.0018	33.38271605
rs263041	-0.0124	0.00284841	0.00197056	0.0018	47.45679012
rs2631681	-0.0113	-0.00216301	0.00203531	0.0017	44.183391
rs2682406	-0.0132	0.00542158	0.00193188	0.0018	53.77777778
rs2694047	0.0188	0.0013728	0.00220053	0.002	88.36
rs2717926	0.0097	-0.00151325	0.00202652	0.0017	32.55709343
rs2718786	-0.0112	0.0059397	0.00196794	0.0018	38.71604938
rs2732275	0.0104	-0.00813193	0.00195202	0.0018	33.38271605
rs2733287	0.0157	-0.000627721	0.00190634	0.0017	85.29065744
rs273504	0.0153	-0.00132669	0.00192976	0.0018	72.25
rs273697	-0.0098	-0.00177099	0.00191148	0.0017	33.23183391
rs2744974	0.0249	-0.023849	0.00202804	0.0018	191.3611111
rs2796456	-0.0116	0.000318401	0.00215454	0.0019	37.27423823
rs280329	0.0245	-0.00578881	0.00451954	0.0043	32.46349378
rs2809395	0.0135	-0.00452128	0.00248868	0.0022	37.65495868
rs2815324	0.0129	-0.00407087	0.00232156	0.002	41.6025
rs2820311	0.0235	-0.00981056	0.00201132	0.0018	170.4475309
rs2832283	0.0115	0.000798955	0.00233725	0.002	33.0625
rs2836961	0.0102	-0.00349987	0.00197571	0.0017	36
rs2837398	0.0114	-0.00177484	0.00194913	0.0018	40.11111111
rs284227	-0.0147	0.00750162	0.00221863	0.0019	59.85872576
rs2842385	0.012	-0.00661935	0.00239278	0.0022	29.75206612
rs284262	-0.0099	0.00265309	0.00191018	0.0018	30.25
rs2850969	0.0165	-0.0033749	0.00268028	0.0024	47.265625
rs2866816	-0.0129	0.00188232	0.00217012	0.002	41.6025
rs2874800	-0.0118	0.00188157	0.0020581	0.0019	38.57063712
rs2875762	0.0139	-0.0041886	0.00222811	0.002	48.3025
rs2876248	-0.0105	0.00686836	0.00200483	0.0018	34.02777778
rs2890652	0.017	-0.0109211	0.00259034	0.0023	54.63137996
rs2907948	-0.0141	0.0167986	0.00220912	0.0019	55.07202216
rs294704	-0.0113	0.00533368	0.00212873	0.0019	35.37119114
rs2959592	-0.0118	0.00702602	0.00243564	0.0021	31.57369615
rs2973564	-0.0111	0.00746741	0.00208172	0.0019	34.13019391
rs298563	-0.0127	0.0064303	0.00252251	0.0023	30.48960302
rs29941	0.0152	-0.0037488	0.00203854	0.0018	71.30864198
rs3007105	0.0142	-0.0050907	0.00193809	0.0017	69.7716263
rs3134353	0.0125	-0.00226259	0.00194973	0.0018	48.22530864
rs3209570	-0.0143	-0.0038456	0.00196673	0.0018	63.11419753
rs323742	0.041	-0.00506289	0.00613164	0.0056	53.60331633
rs326896	-0.0128	0.00224658	0.00194994	0.0018	50.56790123
rs329122	-0.0125	-0.00189318	0.00193525	0.0017	54.06574394
rs331949	0.011	-0.00798176	0.001975	0.0017	41.86851211
rs33436	0.0125	-0.00341258	0.00197642	0.0018	48.22530864
rs33485	-0.0158	0.000396125	0.00216233	0.002	62.41
rs340025	0.0124	0.00256186	0.00193676	0.0017	53.20415225
rs349088	-0.0128	0.00416507	0.0019109	0.0017	56.69204152
rs355777	0.0153	-0.00493417	0.00194361	0.0017	81
rs3730074	0.0138	-0.00192528	0.00265906	0.0025	30.4704
rs3736485	-0.0134	0.00290133	0.00191749	0.0016	70.140625
rs3764835	-0.0141	0.00757177	0.00264925	0.0024	34.515625
rs3766430	0.0113	-0.00326676	0.00191387	0.0016	49.87890625
rs3769948	-0.0125	0.00268164	0.00221078	0.002	39.0625
rs3772882	0.0127	-0.00845158	0.00196952	0.0018	49.7808642
rs3781099	0.021	-0.00684167	0.00347695	0.0031	45.88969823
rs3800229	0.0175	-0.0101405	0.00211262	0.0018	94.52160494
rs3806116	-0.0104	0.00818392	0.00196376	0.0017	37.42560554
rs3807566	-0.0127	-0.000409944	0.00192423	0.0017	55.80968858
rs3807875	0.0094	-0.00356147	0.00198799	0.0017	30.57439446
rs3810291	0.0274	-0.0153111	0.00203255	0.0018	231.7160494
rs3811514	-0.0121	0.00772102	0.00190038	0.0017	50.66089965
rs3813680	-0.0144	0.00483518	0.00263167	0.0024	36
rs3814883	0.0232	-0.0153035	0.00189151	0.0017	186.2422145
rs3826705	0.0157	-0.00547591	0.0029701	0.0027	33.81207133
rs3829849	0.0098	-0.00395245	0.00197444	0.0017	33.23183391
rs3844598	0.0095	-0.00337914	0.00191063	0.0017	31.2283737
rs3845802	0.0115	-0.00515448	0.00190437	0.0016	51.66015625
rs3851083	-0.0102	0.00245464	0.00192746	0.0016	40.640625
rs3852012	-0.0131	0.00574027	0.00207589	0.0018	52.96604938
rs3887080	0.0181	-0.0158652	0.00287278	0.0026	48.46301775
rs3902951	0.0134	-0.000750069	0.00227037	0.002	44.89
rs3930349	-0.0144	0.00648624	0.00231666	0.0021	47.02040816
rs3957285	0.0144	-0.00556491	0.0019198	0.0018	64
rs40067	-0.0266	0.00352488	0.00254401	0.0023	133.7542533
rs4012234	0.0141	-0.00962854	0.00194133	0.0018	61.36111111
rs40245	-0.011	0.0024151	0.00200702	0.0018	37.34567901
rs4072917	0.0115	-0.00348693	0.00190629	0.0018	40.81790123
rs4076427	-0.0132	0.000910949	0.00196907	0.0018	53.77777778
rs4077093	-0.0128	0.0079236	0.00233284	0.0022	33.85123967
rs4082793	-0.0122	0.00325295	0.00193903	0.0018	45.9382716
rs4148155	-0.0188	-0.00256474	0.00299879	0.0026	52.28402367
rs4148233	0.0101	-0.000968451	0.00198346	0.0017	35.29757785
rs4148866	0.0098	-0.00742307	0.00193757	0.0018	29.64197531
rs420158	-0.0119	0.00241344	0.00222408	0.0019	39.22714681
rs4237643	-0.0223	0.0114153	0.00205737	0.0019	137.7534626
rs424539	0.011	-0.003009	0.00196703	0.0018	37.34567901
rs427943	0.017	-0.010493	0.00193271	0.0017	100
rs429343	-0.015	0.0100952	0.00192792	0.0017	77.85467128
rs4307239	0.0115	-0.00267148	0.00191617	0.0017	45.76124567
rs4372836	-0.0142	-0.00498988	0.00206462	0.0018	62.2345679
rs4430672	-0.0127	0.00362963	0.00239905	0.0022	33.32438017
rs4482463	-0.0331	0.0161984	0.00357599	0.0033	100.6069789
rs4516268	-0.0217	0.00515014	0.00242327	0.0021	106.7777778
rs4518345	-0.0117	0.00359545	0.00212327	0.0019	37.91966759
rs4521182	-0.0104	0.00286195	0.00208036	0.0019	29.96121884
rs4523610	0.0123	0.000665683	0.00224237	0.002	37.8225
rs4538727	0.0099	-0.00128691	0.00193774	0.0018	30.25
rs4550409	-0.0137	0.00960887	0.00267882	0.0025	30.0304
rs455527	-0.0199	0.0117116	0.00413009	0.0035	32.32734694
rs4556997	0.0197	-0.00349088	0.00277599	0.0024	67.37673611
rs459552	-0.0126	0.0079976	0.00226333	0.002	39.69
rs460799	0.0118	-0.00318103	0.0021319	0.0019	38.57063712
rs4616635	0.0104	0.00779663	0.00212191	0.0018	33.38271605
rs4639527	0.0172	0.000798481	0.00205987	0.0019	81.9501385
rs4653017	0.0122	0.00428492	0.00204687	0.0018	45.9382716
rs4670627	0.0105	-0.0052949	0.00191742	0.0017	38.14878893
rs4671328	-0.0219	0.0103943	0.00192762	0.0017	165.9550173
rs4673553	0.0142	-0.0141912	0.00191583	0.0017	69.7716263
rs4676084	0.0098	-0.00228889	0.00193358	0.0017	33.23183391
rs4677812	-0.0136	0.00503947	0.00211746	0.0019	51.23545706
rs4682718	0.0154	-0.00584419	0.00246611	0.0023	44.83175803
rs4683096	-0.0116	0.00695438	0.00192587	0.0017	46.56055363
rs4703019	0.0101	-0.00349501	0.00193702	0.0017	35.29757785
rs4704513	0.0125	-0.0041255	0.00238621	0.0022	32.28305785
rs4718966	0.0127	-0.00379535	0.00194145	0.0018	49.7808642
rs4722398	0.0158	-0.00807126	0.00277333	0.0025	39.9424
rs4722672	-0.0151	-0.00392454	0.00250451	0.0021	51.70294785
rs472611	0.0101	-0.00650586	0.0020136	0.0018	31.4845679
rs4740619	-0.0186	0.00279288	0.00191718	0.0016	135.140625
rs4745794	0.0114	-0.00613081	0.00191595	0.0017	44.96885813
rs4757144	0.0169	-0.00607145	0.00193528	0.0018	88.15123457
rs4757638	0.0101	-0.00496278	0.00196755	0.0018	31.4845679
rs4759075	-0.0112	0.00777917	0.00193316	0.0017	43.40484429
rs4759228	-0.0157	0.00911963	0.00209272	0.0019	68.27977839
rs4766710	-0.0229	0.0063849	0.00379886	0.0035	42.80897959
rs4783830	-0.0105	-0.00318374	0.00205062	0.0019	30.5401662
rs4796243	0.0124	-0.00199087	0.00209122	0.0019	42.59279778
rs4802778	0.0116	-0.00022532	0.0019379	0.0018	41.5308642
rs4807181	-0.0117	0.00159344	0.00194725	0.0018	42.25
rs4813619	-0.0108	0.00395472	0.00192595	0.0018	36
rs4814512	0.0133	-0.00418047	0.00231162	0.0021	40.11111111
rs4820408	-0.0151	0.00606755	0.00194971	0.0017	78.89619377
rs4834272	0.0115	-0.00432966	0.00203438	0.0017	45.76124567
rs4835778	0.0127	0.00221879	0.00251327	0.0023	30.48960302
rs483752	0.0121	-0.00227354	0.00220018	0.0022	30.25
rs4856794	0.011	0.00213193	0.0020016	0.0018	37.34567901
rs4858193	-0.0129	0.00704657	0.00213583	0.0019	46.09695291
rs4858887	-0.0124	0.00205202	0.00204304	0.0019	42.59279778
rs4860782	0.0122	-0.00336104	0.0024039	0.0022	30.75206612
rs4864201	-0.0141	0.00461861	0.00199669	0.0017	68.79238754
rs4865796	-0.0103	-0.0130419	0.00206743	0.0018	32.74382716
rs4877313	-0.0129	0.00609857	0.00230121	0.0021	37.73469388
rs4880341	-0.0118	0.00274524	0.00193221	0.0017	48.1799308
rs4886869	0.01	-0.00506493	0.001957	0.0018	30.86419753
rs4889606	-0.0202	0.00923278	0.00194826	0.0017	141.1903114
rs4906908	0.0103	-0.00354385	0.00190715	0.0017	36.70934256
rs4911442	0.015	-0.00420265	0.00273636	0.0024	39.0625
rs4912637	-0.0103	-0.00181978	0.00199718	0.0018	32.74382716
rs4916229	0.0183	-0.0182531	0.00324374	0.0029	39.82045184
rs491711	-0.0115	-0.00440658	0.00206577	0.0019	36.63434903
rs4929923	0.0181	-0.00827726	0.00198564	0.0017	113.3598616
rs4936175	0.0122	-0.00621046	0.00191397	0.0017	51.5017301
rs4953577	0.0099	-0.00705701	0.0019162	0.0017	33.91349481
rs4954638	-0.0118	0.00624099	0.00221805	0.002	34.81
rs4963120	0.013	-2.01E-05	0.00193662	0.0018	52.16049383
rs498240	-0.0267	0.00845288	0.00360856	0.0033	65.46280992
rs4985155	-0.012	-0.0169864	0.00199647	0.0017	49.82698962
rs4986044	-0.0164	0.00453406	0.00191874	0.0016	105.0625
rs4989244	-0.0113	0.0057242	0.00192606	0.0017	44.183391
rs506338	0.0134	-0.0024223	0.00210828	0.0018	55.41975309
rs535533	0.0104	-0.00353638	0.00194611	0.0018	33.38271605
rs536445	0.014	-0.00918752	0.00190858	0.0017	67.8200692
rs538579	0.0137	-0.00221924	0.00205275	0.0019	51.99168975
rs543874	0.0475	-0.00789514	0.00235496	0.002	564.0625
rs559231	0.0135	-0.00238098	0.00195925	0.0018	56.25
rs559267	0.0115	-0.00117365	0.00203736	0.0017	45.76124567
rs573455	0.0093	-0.0206969	0.00190663	0.0016	33.78515625
rs5742914	0.0175	-7.64E-05	0.0029577	0.0027	42.00960219
rs5751239	0.0109	-0.00415369	0.00192274	0.0017	41.11072664
rs577525	0.0166	-0.0141281	0.00192314	0.0017	95.34948097
rs591088	-0.0097	0.00808907	0.0019208	0.0017	32.55709343
rs592483	-0.0147	0.000955118	0.00193508	0.0017	74.7716263
rs6014523	-0.0149	0.00106384	0.0024312	0.0022	45.86983471
rs6019482	-0.0178	-0.00106505	0.00257729	0.0023	59.89413989
rs6023633	-0.0138	0.0033287	0.0023071	0.0021	43.18367347
rs6047046	-0.0098	-0.00207351	0.0019247	0.0017	33.23183391
rs6050446	0.0343	0.00406348	0.00541783	0.0047	53.2589407
rs6056413	-0.0127	0.00549538	0.00252568	0.0022	33.32438017
rs610634	-0.0138	0.00860115	0.00247622	0.0023	36
rs6121381	0.0147	-0.00374684	0.00264033	0.0024	37.515625
rs6138482	0.0147	-0.000531189	0.00238761	0.002	54.0225
rs621042	-0.0107	0.00466064	0.00191614	0.0017	39.61591696
rs6235	0.0175	-0.00542848	0.0021522	0.0019	84.83379501
rs6265	-0.0412	0.0117418	0.00243207	0.0021	384.9070295
rs629443	-0.0116	0.00599784	0.00225144	0.0019	37.27423823
rs6419734	-0.0174	0.00635771	0.00272779	0.0025	48.4416
rs6433243	-0.0102	0.00739091	0.00199319	0.0018	32.11111111
rs6443750	0.0148	-0.008963	0.00241688	0.0021	49.66893424
rs6445538	0.0149	-0.00914528	0.00225451	0.002	55.5025
rs6448587	-0.0167	0.00690044	0.002527	0.0023	52.72022684
rs6449532	-0.0127	-0.00514343	0.00198483	0.0018	49.7808642
rs6461115	-0.0144	0.00298374	0.00229269	0.0019	57.44044321
rs6471941	0.0156	-0.00533706	0.00254056	0.0021	55.18367347
rs6477694	-0.0123	0.00219352	0.00200146	0.0017	52.34948097
rs6482729	-0.0102	0.00283311	0.00203695	0.0019	28.8199446
rs6497676	-0.0098	0.000431236	0.00195613	0.0018	29.64197531
rs6504165	-0.0135	0.00427618	0.00219366	0.0019	50.48476454
rs6512302	0.0142	0.00298767	0.00219468	0.002	50.41
rs653264	-0.0099	0.01299	0.00191149	0.0017	33.91349481
rs6545709	-0.0203	0.0111923	0.00321228	0.003	45.78777778
rs6545714	-0.0191	0.0091799	0.00194558	0.0017	126.2318339
rs6548221	-0.0151	0.00903054	0.00229788	0.002	57.0025
rs6548834	0.0136	-0.00256971	0.00197676	0.0018	57.08641975
rs6556301	-0.0111	-0.00345246	0.00199036	0.0018	38.02777778
rs6561710	0.0105	-0.00496636	0.00194359	0.0018	34.02777778
rs6561766	-0.0168	0.00386664	0.0030021	0.0028	36
rs6564360	0.0135	-0.00882321	0.00242148	0.0022	37.65495868
rs657452	-0.0188	0.00585838	0.00195566	0.0017	122.2975779
rs6587552	-0.0173	0.00417928	0.00225593	0.002	74.8225
rs6591407	-0.0118	0.00404613	0.00245911	0.0021	31.57369615
rs6594967	-0.0109	0.00488023	0.00203623	0.0018	36.66975309
rs6597650	0.0122	-0.00569702	0.00194986	0.0018	45.9382716
rs6606686	-0.0136	0.00330821	0.00204252	0.0018	57.08641975
rs663129	0.0545	-0.0224655	0.00225217	0.0019	822.7839335
rs6661316	0.0106	-0.00621409	0.00192684	0.0016	43.890625
rs6676084	-0.0122	-0.00328793	0.00205713	0.0018	45.9382716
rs6690764	-0.0154	0.00482792	0.00234394	0.0022	49
rs6691857	-0.0347	0.00944241	0.0055148	0.0051	46.29334871
rs6692586	-0.0192	0.00622026	0.00255407	0.0023	69.68620038
rs6707445	0.0128	-0.00482585	0.00192196	0.0017	56.69204152
rs6710871	0.0179	-0.00342579	0.00273879	0.0024	55.62673611
rs6712	0.0138	0.00834882	0.00282199	0.0025	30.4704
rs6713781	-0.0123	0.00406536	0.00195894	0.0018	46.69444444
rs6738445	0.0133	-0.00320439	0.0021129	0.0018	54.59567901
rs6759670	-0.0116	0.00146513	0.0021223	0.0019	37.27423823
rs6764533	0.0116	-0.0112245	0.00198817	0.0018	41.5308642
rs6767619	0.0119	-0.00388372	0.00201842	0.0018	43.70679012
rs6777784	0.0105	-0.00828116	0.00195812	0.0018	34.02777778
rs6781254	0.0112	-0.00277616	0.0020965	0.0018	38.71604938
rs6804181	-0.0153	0.00148765	0.00255261	0.0023	44.25141777
rs6804842	0.0156	0.00289674	0.00193201	0.0017	84.20761246
rs6819344	0.0103	-0.00642771	0.00194705	0.0017	36.70934256
rs6827083	0.0097	-0.0012193	0.0019272	0.0016	36.75390625
rs6841761	-0.0131	0.00550847	0.00191433	0.0016	67.03515625
rs6849518	0.0173	-0.00883891	0.00288991	0.0026	44.27366864
rs6850639	0.0124	-0.00778254	0.00238283	0.0021	34.86621315
rs6852276	0.0108	-0.00169029	0.00195199	0.0017	40.35986159
rs6864049	0.0125	-0.00418036	0.00193374	0.0017	54.06574394
rs6870983	-0.0204	0.00472569	0.00232895	0.002	104.04
rs6879326	0.0098	-0.00313091	0.00191148	0.0017	33.23183391
rs6898812	-0.0104	0.006296	0.00192739	0.0018	33.38271605
rs6901756	-0.0146	0.0114004	0.00281413	0.0025	34.1056
rs6917517	-0.0131	0.0163459	0.00274247	0.0023	32.44045369
rs6919443	-0.0096	0.00635586	0.00193294	0.0017	31.88927336
rs6921533	-0.0118	0.00292485	0.00210309	0.0019	38.57063712
rs6968554	0.01	-0.0108314	0.00197915	0.0017	34.60207612
rs6985109	-0.0177	0.00163318	0.00190213	0.0017	108.4048443
rs7006629	0.0109	-0.00511705	0.00189682	0.0017	41.11072664
rs7009017	0.0148	-0.00182784	0.00286053	0.0027	30.04663923
rs7024334	-0.0138	0.00620404	0.00229726	0.002	47.61
rs7025938	0.0166	-0.00778915	0.0020482	0.0019	76.33240997
rs702820	0.017	-0.00154798	0.00297685	0.0027	39.64334705
rs7042372	-0.0122	0.00230551	0.00202865	0.0018	45.9382716
rs7083450	0.0159	0.000823362	0.0026267	0.0023	47.79017013
rs7084454	0.0193	-0.00588705	0.00204165	0.0019	103.1828255
rs709400	-0.015	-0.00108057	0.0019769	0.0017	77.85467128
rs7102454	0.0158	-0.0063573	0.00198186	0.0018	77.04938272
rs7117238	-0.0131	0.00018901	0.00258314	0.0022	35.45661157
rs7117842	0.0111	0.0240432	0.001982	0.0017	42.63321799
rs7123876	0.0119	-0.00329604	0.00221284	0.0019	39.22714681
rs7124681	0.0263	-0.0380849	0.00193147	0.0016	270.1914063
rs7133378	0.0125	0.0376566	0.00204743	0.0018	48.22530864
rs7134628	0.0172	-0.0185315	0.00311996	0.0028	37.73469388
rs7138803	0.03	-0.00981873	0.00197117	0.0017	311.4186851
rs7144011	0.0282	-0.00875473	0.00230525	0.002	198.81
rs7147503	-0.0119	0.00816659	0.00198319	0.0018	43.70679012
rs7164727	0.0182	-0.00701232	0.00202819	0.0017	114.615917
rs7172627	0.0117	-0.00208173	0.00191261	0.0017	47.36678201
rs7181498	-0.0163	0.00704662	0.00199353	0.0018	82.00308642
rs7186893	-0.0141	0.00758913	0.00212922	0.002	49.7025
rs7195386	-0.0133	-0.00103692	0.00188943	0.0017	61.20761246
rs719802	-0.0101	0.00285385	0.00195381	0.0018	31.4845679
rs7206395	0.0123	-0.00462626	0.00235839	0.0022	31.25826446
rs7206608	0.0132	-0.00683278	0.0020185	0.0019	48.26592798
rs7209235	-0.0111	-0.00671427	0.00209764	0.0019	34.13019391
rs7217226	0.013	-0.00107513	0.00199788	0.0017	58.47750865
rs7220138	0.0123	0.000178598	0.0020894	0.0019	41.90858726
rs7235205	0.0141	-0.00593091	0.00220559	0.0019	55.07202216
rs7235563	-0.0098	0.00270144	0.00198791	0.0018	29.64197531
rs7239114	0.0124	-0.00153914	0.00192773	0.0017	53.20415225
rs7239575	-0.0202	0.0160376	0.001907	0.0017	141.1903114
rs7243357	-0.0194	0.00116854	0.00250478	0.0021	85.34240363
rs7249143	0.0126	-0.00549315	0.00208968	0.0019	43.97783934
rs7254892	0.0281	0.0523646	0.00542929	0.0048	34.27126736
rs731834	-0.0107	-0.0058282	0.00191253	0.0018	35.33641975
rs7323827	-0.0102	0.00422145	0.0020458	0.0018	32.11111111
rs7332115	-0.0159	0.000782907	0.00198477	0.0017	87.47750865
rs7334078	-0.0121	0.0055087	0.00212407	0.0019	40.5567867
rs733594	0.0138	0.000589182	0.00213387	0.0018	58.77777778
rs7372452	0.0102	-0.00139598	0.00194632	0.0018	32.11111111
rs740157	-0.0116	0.00104052	0.00193255	0.0016	52.5625
rs7421089	-0.0135	0.0061135	0.00209475	0.0019	50.48476454
rs7475340	0.009	-0.0109061	0.00191627	0.0016	31.640625
rs7488867	-0.0204	0.00223785	0.00218863	0.002	104.04
rs7498665	0.0271	-0.0105197	0.00192544	0.0017	254.1211073
rs7512146	-0.0094	0.00325145	0.00190318	0.0017	30.57439446
rs7519259	0.0125	0.000682541	0.00191387	0.0017	54.06574394
rs7534091	0.0113	0.00120172	0.00215953	0.0019	35.37119114
rs7535528	-0.0152	0.00363139	0.00197777	0.0018	71.30864198
rs7536433	-0.0156	0.00388224	0.00233513	0.002	60.84
rs7550711	0.0649	-0.036207	0.00599511	0.005	168.4804
rs7551507	-0.0184	0.0041705	0.0019171	0.0016	132.25
rs755407	-0.0116	0.0065696	0.00215914	0.0018	41.5308642
rs7557796	-0.016	0.00441632	0.00199013	0.0018	79.01234568
rs7560871	0.0218	-0.0140096	0.00372789	0.0034	41.11072664
rs7561278	-0.0159	0.00836939	0.00231599	0.0021	57.32653061
rs756717	-0.0148	0.00672549	0.00194781	0.0017	75.79238754
rs7567655	0.027	-0.00654778	0.00536747	0.0045	36
rs7578575	0.013	-0.00227892	0.00210672	0.0019	46.81440443
rs7599312	-0.0186	0.00316883	0.00216873	0.0019	95.83379501
rs7600699	0.0149	-0.00388149	0.00265806	0.0024	38.54340278
rs7601895	-0.0149	0.00644476	0.00206833	0.0019	61.49861496
rs7607351	-0.0119	0.00664517	0.00193518	0.0017	49
rs7607369	-0.0117	-0.00339515	0.00191823	0.0016	53.47265625
rs761423	-0.0113	-0.00279846	0.00190885	0.0017	44.183391
rs7615297	-0.0149	0.00708473	0.00266485	0.0024	38.54340278
rs762147	0.0115	-0.00224987	0.00213987	0.0019	36.63434903
rs7630080	-0.0168	0.0043591	0.0035443	0.0031	29.36940687
rs7630302	-0.0212	0.00579794	0.00321944	0.0029	53.4411415
rs7640424	-0.0136	0.0070437	0.00206306	0.0018	57.08641975
rs7652415	0.0156	-0.00545481	0.0028335	0.0026	36
rs765875	-0.0121	0.00218209	0.00190469	0.0017	50.66089965
rs7674623	0.0135	-0.00755365	0.0024105	0.0022	37.65495868
rs7683836	-0.0114	0.000755795	0.00192507	0.0017	44.96885813
rs7685048	-0.0101	-0.00300746	0.00191235	0.0017	35.29757785
rs7694732	-0.0099	0.00515097	0.00192072	0.0017	33.91349481
rs769674	-0.0135	0.00939307	0.00203682	0.0018	56.25
rs7715256	-0.0166	-0.00148645	0.00192637	0.0016	107.640625
rs7727781	-0.0097	0.000214849	0.00192035	0.0017	32.55709343
rs7730004	0.0148	-0.00452198	0.00204213	0.0018	67.60493827
rs7730898	0.0168	-0.0107124	0.00214632	0.0018	87.11111111
rs774211	-0.0139	0.0048853	0.0025544	0.0022	39.91942149
rs7748777	0.0105	-0.00141954	0.00191813	0.0016	43.06640625
rs7760082	-0.0122	-0.000876381	0.00202517	0.0018	45.9382716
rs7761673	-0.0126	0.00652983	0.00230331	0.0021	36
rs7770443	0.0149	-0.00778149	0.00271869	0.0025	35.5216
rs7779498	-0.0249	0.00718197	0.00488872	0.0045	30.61777778
rs7780752	0.0139	0.00570392	0.0019837	0.0018	59.63271605
rs7784465	0.0164	-0.00409108	0.00280972	0.0025	43.0336
rs779206	-0.0127	0.00366246	0.00217519	0.002	40.3225
rs7801551	-0.0102	0.00329507	0.00198145	0.0018	32.11111111
rs7802342	0.0121	-0.0044802	0.00210359	0.0019	40.5567867
rs7805441	0.0109	-0.000790017	0.00191792	0.0017	41.11072664
rs7811342	-0.0197	-0.0028022	0.00319237	0.0029	46.14625446
rs7826312	0.0104	-0.000842724	0.00194072	0.0017	37.42560554
rs7844647	-0.0123	0.011854	0.00215315	0.0018	46.69444444
rs784944	-0.0122	0.00813552	0.00215658	0.0019	41.2299169
rs7865157	0.0177	-0.00743019	0.00314473	0.0028	39.96045918
rs7869771	-0.014	0.00339914	0.00212032	0.0019	54.29362881
rs7871866	0.0187	-0.006396	0.00265466	0.0024	60.71006944
rs7874154	0.0127	0.000490543	0.0019147	0.0017	55.80968858
rs7899106	0.0331	-0.00814823	0.00438698	0.0037	80.02994887
rs7903146	-0.0181	-0.00437378	0.0020989	0.0018	101.1141975
rs7925214	0.0147	-0.004656	0.00192164	0.0018	66.69444444
rs7925748	0.0122	-0.00802262	0.00193646	0.0018	45.9382716
rs7929418	-0.0113	-0.000740501	0.0019566	0.0018	39.41049383
rs7933205	0.0116	0.000378636	0.00231445	0.0021	30.51247166
rs7947143	-0.018	0.00666844	0.00257506	0.0024	56.25
rs7950748	0.0118	-0.00565122	0.00221661	0.002	34.81
rs7970953	0.0135	-0.00658503	0.00211849	0.0018	56.25
rs7973955	-0.0126	0.000797069	0.00210196	0.0019	43.97783934
rs7975791	-0.0264	-0.0103267	0.00489839	0.0043	37.69388859
rs7987314	-0.0146	0.00613122	0.00301813	0.0026	31.53254438
rs8016771	0.019	-0.00871225	0.00344213	0.0031	37.56503642
rs802460	0.0107	-0.00226702	0.00200219	0.0018	35.33641975
rs8024716	-0.0117	0.000689252	0.00231912	0.0021	31.04081633
rs8033995	-0.0166	-0.0107051	0.00319302	0.0029	32.76575505
rs8036040	0.0109	-0.0057195	0.00190807	0.0017	41.11072664
rs8047395	0.0642	-0.0113393	0.00189063	0.0017	1426.17301
rs8061382	-0.0307	0.00851974	0.00522709	0.0049	39.25406081
rs8067737	-0.0166	0.00876131	0.00310685	0.003	30.61777778
rs8070454	-0.0098	-0.0123521	0.00195569	0.0017	33.23183391
rs8071182	0.0133	-7.54E-05	0.00253344	0.0022	36.54752066
rs8088123	-0.0262	0.0161728	0.00372327	0.0033	63.03397612
rs8092503	0.0165	-0.00498206	0.00227474	0.0019	75.41551247
rs8097672	0.02	-0.00594995	0.00271808	0.0025	64
rs811054	0.0141	-0.00289555	0.00190158	0.0017	68.79238754
rs8123881	0.0196	-0.00221808	0.00283766	0.0024	66.69444444
rs8181823	0.0127	-0.00863116	0.00224077	0.002	40.3225
rs818524	0.0106	-0.00303186	0.00206994	0.0019	31.12465374
rs8192675	0.0152	-0.00120483	0.00209832	0.0018	71.30864198
rs820071	-0.0121	0.00771181	0.00198853	0.0018	45.1882716
rs823074	-0.0112	0.00848593	0.0019321	0.0017	43.40484429
rs825680	-0.0104	0.00992512	0.00192436	0.0018	33.38271605
rs845084	0.014	-0.00799802	0.00218821	0.002	49
rs849135	0.0109	0.00861322	0.00190522	0.0016	46.41015625
rs852056	-0.0128	0.00740811	0.00222859	0.002	40.96
rs857601	0.0104	0.00181127	0.00207867	0.0019	29.96121884
rs879620	0.0231	-0.00589044	0.00194127	0.0018	164.6944444
rs881301	0.0097	-0.00935785	0.00191967	0.0017	32.55709343
rs889398	-0.0196	0.00914499	0.00192256	0.0016	150.0625
rs895330	-0.0201	0.0142573	0.00242204	0.0023	76.37240076
rs896183	0.0102	-0.00556274	0.00195284	0.0017	36
rs901630	-0.0146	0.0103023	0.00194942	0.0017	73.75778547
rs903959	0.0106	-0.00940135	0.00194162	0.0018	34.67901235
rs905938	0.0149	-0.00748276	0.00215483	0.0019	61.49861496
rs9077	-0.0138	0.000785284	0.00203756	0.0019	52.7534626
rs925421	-0.0116	-0.000622522	0.00218543	0.002	33.64
rs9267677	0.0207	0.00394831	0.00323039	0.0028	54.65433673
rs9294260	0.0147	-0.00688082	0.00191691	0.0016	84.41015625
rs9296723	0.0106	-0.00526364	0.00198209	0.0018	34.67901235
rs9299	0.0121	-0.0033896	0.00200633	0.0018	45.1882716
rs930295	-0.0211	0.00625443	0.0025766	0.0023	84.16068053
rs9318686	0.0105	-0.000780915	0.00202514	0.0018	34.02777778
rs9321951	0.0102	-0.0051269	0.00206165	0.0019	28.8199446
rs9326846	0.0108	-0.00941455	0.0020693	0.0019	32.31024931
rs9332817	-0.0382	0.0258454	0.00592057	0.006	40.53444444
rs934515	0.0185	-0.000412678	0.00299871	0.0027	46.9478738
rs9349239	-0.0122	0.000943533	0.00190827	0.0017	51.5017301
rs9356132	0.0099	0.00399812	0.00206973	0.0018	30.25
rs9361779	0.011	-0.0061922	0.00191492	0.0017	41.86851211
rs936227	0.0118	0.00289801	0.00197085	0.0017	48.1799308
rs9362662	-0.0112	0.00583639	0.00191278	0.0017	43.40484429
rs9364687	-0.0106	0.00299357	0.00193684	0.0017	38.87889273
rs9367368	-0.0121	0.0010373	0.00209382	0.0018	45.1882716
rs9388766	-0.0109	-0.00839154	0.00207524	0.0018	36.66975309
rs9395747	0.0151	0.00334173	0.00209978	0.0019	63.16066482
rs9397927	0.0119	-0.00547971	0.0021846	0.002	35.4025
rs9408882	-0.0093	0.00208662	0.0019154	0.0016	33.78515625
rs9426003	-0.0116	0.00593602	0.00209117	0.0019	37.27423823
rs945211	0.013	-0.00123177	0.00195579	0.0018	52.16049383
rs9463175	-0.0108	0.00323564	0.0020258	0.0017	40.35986159
rs946824	-0.0206	0.0128495	0.00282748	0.0026	62.77514793
rs9475173	0.0108	-0.00408835	0.00202387	0.0019	32.31024931
rs9478671	0.012	-0.00583424	0.00234258	0.0021	32.65306122
rs9489622	0.0103	-0.00416109	0.00190919	0.0017	36.70934256
rs9507983	0.0156	0.00391953	0.00197348	0.0018	75.11111111
rs9527455	-0.0117	0.0047907	0.0022442	0.002	34.2225
rs9527958	0.0102	-0.0064685	0.00201787	0.0018	32.11111111
rs9530843	-0.0128	0.00346902	0.00192897	0.0018	50.56790123
rs9538141	0.0164	-0.00225641	0.00192476	0.0017	93.06574394
rs954018	-0.013	-0.00498744	0.00208168	0.0018	52.16049383
rs9540493	-0.0139	0.00365934	0.00192813	0.0017	66.85467128
rs9547153	0.0098	-0.00448521	0.0019977	0.0017	33.23183391
rs9571687	-0.0129	0.00361866	0.00203755	0.0018	51.36111111
rs9615905	0.011	-0.0111619	0.00191969	0.0017	41.86851211
rs961917	-0.0116	0.00213721	0.002161	0.002	33.64
rs962796	-0.0148	0.00815795	0.00239023	0.0022	45.25619835
rs9644681	-0.0103	0.00223007	0.00200961	0.0018	32.74382716
rs9650755	0.0154	-0.00166899	0.00216528	0.002	59.29
rs9688431	-0.0231	0.00466348	0.00405952	0.0035	43.56
rs972283	-0.0096	-0.0287568	0.00190452	0.0016	36
rs977747	-0.0169	0.0073074	0.00193073	0.0017	98.82698962
rs980329	0.0133	-0.00222635	0.00219551	0.002	44.2225
rs9806058	-0.0164	-0.000627092	0.00288958	0.0026	39.78698225
rs9810356	0.0137	0.00145713	0.00250064	0.0023	35.48015123
rs9814557	0.01	-0.00189886	0.00203507	0.0018	30.86419753
rs9816226	0.0323	0.0236979	0.00245728	0.0021	236.5736961
rs9827823	-0.0193	0.00519912	0.00264955	0.0024	64.66840278
rs9845966	-0.0105	0.00241139	0.00191319	0.0017	38.14878893
rs9848399	-0.0164	0.000854835	0.00290212	0.0026	39.78698225
rs987237	0.0409	-0.00325652	0.00248031	0.0021	379.3219955
rs9904177	0.0117	-0.00199059	0.00214847	0.002	34.2225
rs995258	-0.0144	0.0017543	0.00191332	0.0017	71.75086505
rs9964756	0.0164	0.000389542	0.00306211	0.0028	34.30612245
rs9965170	-0.0097	0.0087744	0.00192975	0.0017	32.55709343
rs998584	-0.0131	-0.0341901	0.00190975	0.0017	59.38062284
rs998732	-0.0171	0.00585664	0.00259531	0.0022	60.41528926
rs9989141	0.0162	-0.00876406	0.00198584	0.0017	90.80968858
rs9994654	-0.0136	0.0189623	0.00240318	0.0022	38.21487603
rs999889	-0.0108	0.00160835	0.00212044	0.0019	32.31024931
