# Supplementary material for: The role of lipid traits in mediating the effect of body mass index on serum urate
Source: Front Endocrinol (Lausanne). 2022 Sep 23;13:938891. doi: 10.3389/fendo.2022.938891 (PMC9539818; doi:10.3389/fendo.2022.938891)
Supplement: Supplementary file 1 [file DataSheet_1.zip › Supplementary file/SNPs used in BMI-LDL.csv]

SNP	beta.exposure	beta.outcome	se.outcome	se.exposure	F value
rs10007906	0.0133	-0.000538021	0.00216915	0.0018	54.59567901
rs10009336	-0.014	0.00382889	0.00283799	0.0022	40.49586777
rs1000940	0.0154	-0.00683636	0.0022769	0.0018	73.19753086
rs10058464	-0.0175	0.00130154	0.00329574	0.0027	42.00960219
rs1006353	-0.0126	0.000760649	0.00243834	0.0019	43.97783934
rs1006896	-0.0234	0.0134611	0.00327414	0.0027	75.11111111
rs10071816	0.0123	0.00416131	0.00267572	0.0022	31.25826446
rs1007934	-0.012	-0.00599652	0.00211601	0.0017	49.82698962
rs10118866	0.012	0.00277514	0.00251221	0.0021	32.65306122
rs10119216	0.01	0.000575667	0.00220718	0.0018	30.86419753
rs10130354	-0.0191	0.00138653	0.00344175	0.003	40.53444444
rs10131761	-0.0157	-0.00273959	0.00267552	0.0022	50.92768595
rs10131890	0.0222	-0.00723223	0.00483382	0.0039	32.40236686
rs10132280	-0.0223	0.00382752	0.00228624	0.0018	153.4845679
rs1014194	-0.0102	0.00479999	0.00217798	0.0018	32.11111111
rs10144318	-0.0092	0.00441088	0.00208889	0.0016	33.0625
rs10146527	-0.0137	0.001613	0.00215739	0.0017	64.94463668
rs10163018	-0.0114	0.000974074	0.00216089	0.0018	40.11111111
rs10182181	0.0325	-0.00162813	0.00208233	0.0016	412.5976563
rs10192119	0.0166	0.00307914	0.00285422	0.0022	56.9338843
rs10197031	0.0166	-0.000478893	0.00230809	0.0019	76.33240997
rs10198345	0.0109	0.00231606	0.00221154	0.0018	36.66975309
rs1020548	-0.0132	0.00110935	0.00275768	0.0023	32.93761815
rs1021066	0.0096	0.00339852	0.00208941	0.0017	31.88927336
rs10211055	0.0157	0.00445985	0.00220191	0.0018	76.07716049
rs10243319	-0.0107	0.00225753	0.00213508	0.0018	35.33641975
rs10259665	-0.0109	-0.0019439	0.00224809	0.0019	32.91135734
rs10259786	-0.0114	-0.00264578	0.00218853	0.0018	40.11111111
rs10263780	-0.0157	0.00658405	0.00304284	0.0027	33.81207133
rs10269783	0.0133	-0.000331444	0.0021423	0.0017	61.20761246
rs10275044	0.0129	0.00261138	0.00260726	0.0023	31.45746692
rs1035010	0.0139	0.00384366	0.00237856	0.002	48.3025
rs1038088	0.0117	-0.00276439	0.00208314	0.0016	53.47265625
rs10408013	0.0111	-0.00145505	0.00228674	0.0018	38.02777778
rs10431745	-0.0203	0.0092394	0.00401053	0.0033	37.84113866
rs10433609	0.0162	0.00914044	0.00272676	0.0023	49.61058601
rs10438964	-0.0127	-0.00135448	0.00235256	0.0019	44.67867036
rs1045411	-0.0148	-0.00385484	0.00235876	0.0019	60.67590028
rs10460960	0.0197	0.000931331	0.00329057	0.0025	62.0944
rs10461497	0.0113	0.00246855	0.00209055	0.0017	44.183391
rs10483389	0.0342	0.000968118	0.00536152	0.0042	66.30612245
rs1048932	-0.016	-0.00582181	0.00211804	0.0017	88.58131488
rs10491182	-0.0187	0.00904397	0.00405184	0.0031	36.38813736
rs10497810	-0.0167	0.00570277	0.00270729	0.0022	57.62190083
rs10499276	0.0172	0.00138553	0.00315522	0.0025	47.3344
rs10510419	-0.0177	0.00597808	0.00293828	0.0023	59.22306238
rs10514222	-0.0164	0.00389724	0.00353653	0.0029	31.98097503
rs10668	-0.0131	0.00233	0.00210437	0.0018	52.96604938
rs10732321	-0.0145	0.00049778	0.00299451	0.0025	33.64
rs10733051	-0.0097	-0.00323739	0.00208039	0.0016	36.75390625
rs10744146	-0.0122	0.00416524	0.00209042	0.0017	51.5017301
rs10745785	-0.0111	0.000864885	0.002206	0.0018	38.02777778
rs10757826	0.0105	0.00224109	0.00222445	0.0018	34.02777778
rs1075901	0.0121	0.00251033	0.00210287	0.0016	57.19140625
rs10765208	0.0191	0.000868928	0.00427944	0.0035	29.78040816
rs10768994	-0.0114	-0.000772977	0.00210998	0.0017	44.96885813
rs10772055	0.0172	-0.00673611	0.00318813	0.0024	51.36111111
rs10779751	-0.0139	-4.86E-07	0.00234634	0.0018	59.63271605
rs10795422	0.0139	-0.000301124	0.00225587	0.0019	53.52077562
rs10797115	0.0124	0.000157879	0.00209924	0.0017	53.20415225
rs10803762	0.0116	0.000372071	0.00223351	0.0018	41.5308642
rs10811901	0.0111	-0.00349449	0.00210867	0.0017	42.63321799
rs10818810	0.0126	0.00100865	0.0021443	0.0017	54.93425606
rs10818938	0.0114	0.00269636	0.00210758	0.0017	44.96885813
rs10830452	0.0111	-0.00332247	0.00222008	0.0018	38.02777778
rs10832778	0.0125	0.00130782	0.00215242	0.0017	54.06574394
rs10838465	-0.014	0.00143553	0.00226435	0.0019	54.29362881
rs10840606	0.0164	-0.00394724	0.00276583	0.0024	46.69444444
rs10846428	0.0106	-0.0026386	0.00244836	0.0019	31.12465374
rs10851523	-0.0108	0.000455305	0.00232323	0.0019	32.31024931
rs10878946	-0.0141	-0.000213555	0.00233615	0.0019	55.07202216
rs10882884	-0.0099	-0.00169306	0.00213101	0.0018	30.25
rs10883553	0.0119	-0.00743744	0.00209969	0.0018	43.70679012
rs10883759	-0.0122	-0.00379999	0.00225658	0.0018	45.9382716
rs10886017	0.0152	0.00332923	0.00243235	0.0019	64
rs10889550	0.0243	-0.00700859	0.00544332	0.0041	35.12730518
rs10904675	0.0117	-0.00131842	0.00250442	0.0021	31.04081633
rs10915840	-0.0118	0.00161499	0.00234404	0.0019	38.57063712
rs10920678	-0.0155	-0.000122858	0.00209734	0.0016	93.84765625
rs10923724	-0.0118	0.00381188	0.00210488	0.0016	54.390625
rs10929925	-0.0143	-0.000534183	0.00210479	0.0016	79.87890625
rs10938397	0.0324	0.00212049	0.00210791	0.0016	410.0625
rs10939792	0.0152	-0.00505262	0.00223618	0.0019	64
rs10942267	-0.0156	-0.000975553	0.00224	0.0019	67.41274238
rs10942476	-0.0099	0.00500654	0.00209394	0.0017	33.91349481
rs10962549	0.0198	0.000262559	0.0027966	0.0023	74.10964083
rs10971721	-0.0199	-0.00139002	0.00338056	0.0028	50.51147959
rs10989568	-0.0107	0.00109461	0.00209374	0.0017	39.61591696
rs11001963	0.0108	-8.02E-05	0.00213009	0.0018	36
rs11056875	-0.0138	0.000451122	0.00292455	0.0024	33.0625
rs11066188	-0.012	-0.024226	0.00212194	0.0017	49.82698962
rs11074446	-0.0225	0.00315058	0.00314879	0.0024	87.890625
rs11075489	-0.0111	0.000527828	0.00209191	0.0017	42.63321799
rs11079849	-0.0188	-0.00187529	0.00222388	0.0019	97.90581717
rs11084553	-0.021	0.00310159	0.0028659	0.0024	76.5625
rs11089885	-0.0103	-0.0041962	0.00209132	0.0018	32.74382716
rs11096549	0.0109	0.00404217	0.00232313	0.0019	32.91135734
rs11115176	-0.0121	-0.000528407	0.00245719	0.0019	40.5567867
rs11118308	-0.0101	0.0015815	0.00208869	0.0016	39.84765625
rs11119208	-0.0095	0.00117175	0.00213492	0.0017	31.2283737
rs11121210	0.0108	-0.00135626	0.00216263	0.0018	36
rs11128760	-0.011	-0.00237223	0.00212179	0.0017	41.86851211
rs11128904	0.0106	-0.00206273	0.00234502	0.0019	31.12465374
rs11129662	0.0121	0.00381424	0.00221876	0.0018	45.1882716
rs11138082	-0.0123	-0.00113548	0.00258267	0.0022	31.25826446
rs11138313	-0.0169	-0.00218089	0.0033889	0.0028	36.42984694
rs11150911	-0.0133	-0.00247728	0.00233524	0.0018	54.59567901
rs11152368	0.0115	-0.0014139	0.00208742	0.0017	45.76124567
rs11165643	0.0206	-0.000948917	0.00211372	0.0017	146.8373702
rs11170468	-0.0123	0.00297784	0.00246822	0.0019	41.90858726
rs1117080	-0.011	-0.00416894	0.00227458	0.0019	33.51800554
rs11173522	0.0128	-0.00135429	0.00254184	0.0021	37.15192744
rs11191548	0.0268	0.00558683	0.00391884	0.003	79.80444444
rs11228824	-0.0128	-0.000499763	0.00267655	0.0022	33.85123967
rs11251352	0.0109	0.00312303	0.00213453	0.0018	36.66975309
rs1125804	-0.0105	-0.00197883	0.00209734	0.0018	34.02777778
rs11264483	0.0137	-0.000411698	0.00214499	0.0018	57.92901235
rs1128249	0.0113	-0.0111528	0.00212944	0.0017	44.183391
rs11496125	0.0169	-0.00171737	0.00212093	0.0017	98.82698962
rs1150659	-0.0139	-0.0111199	0.00244867	0.0019	53.52077562
rs11538	0.0135	-0.00329901	0.00276246	0.0023	34.45179584
rs1154659	0.0119	0.00112229	0.00261874	0.0022	29.25826446
rs11577094	0.0182	0.00214156	0.00375579	0.003	36.80444444
rs11577179	0.0108	0.000299089	0.00215921	0.0017	40.35986159
rs11581304	0.0182	-0.00369977	0.00353553	0.003	36.80444444
rs1158684	0.0099	0.00143416	0.00208995	0.0017	33.91349481
rs1158805	-0.0137	-0.00285481	0.00215872	0.0018	57.92901235
rs11604688	-0.0103	-0.00446121	0.00210687	0.0017	36.70934256
rs11611246	0.024	-0.000473001	0.00255078	0.002	144
rs11635675	-0.0124	0.0124258	0.00219727	0.0018	47.45679012
rs11649864	0.0178	0.00683197	0.00365576	0.0031	32.9698231
rs11659764	-0.0253	0.00174952	0.00468262	0.0039	42.0834977
rs11670142	0.0111	-0.00561254	0.00211898	0.0018	38.02777778
rs11672660	-0.034	-0.0151579	0.00261226	0.0021	262.1315193
rs11687101	-0.0133	-0.00364811	0.00250707	0.0021	40.11111111
rs1169091	-0.0113	0.00333883	0.00236273	0.002	31.9225
rs11702843	0.0114	-0.00054546	0.0024089	0.002	32.49
rs11708733	-0.0227	0.0118203	0.00497213	0.0041	30.65377751
rs11713193	0.0239	-0.00229956	0.00208532	0.0017	197.650519
rs11736228	-0.0139	0.00388858	0.00240238	0.002	48.3025
rs11738695	0.0097	-0.00514964	0.00211742	0.0017	32.55709343
rs11739877	0.0117	-0.00233989	0.00214995	0.0018	42.25
rs11753081	-0.0138	-0.00576371	0.00274094	0.0021	43.18367347
rs11754747	0.0116	0.00247206	0.00240551	0.0019	37.27423823
rs11781222	-0.0158	-0.0102769	0.00303529	0.0024	43.34027778
rs11790280	0.0103	0.000112017	0.00215472	0.0018	32.74382716
rs11792069	-0.0145	-0.00305246	0.0027015	0.0024	36.50173611
rs11792311	-0.0144	-0.00387403	0.00245417	0.002	51.84
rs11855853	-0.0145	-0.00321475	0.00236215	0.002	52.5625
rs11866815	-0.0156	-0.00397598	0.00240821	0.0019	67.41274238
rs1187352	0.0119	0.000960172	0.00219504	0.0018	43.70679012
rs11880870	-0.0189	0.00114171	0.00207178	0.0017	123.6020761
rs11889536	-0.0189	0.00478887	0.00289242	0.0024	62.015625
rs11904490	-0.0099	0.00289488	0.0021378	0.0018	30.25
rs11915371	0.0149	-0.00688678	0.00257481	0.0021	50.34240363
rs11917965	0.0115	-0.00243975	0.00215034	0.0018	40.81790123
rs11945861	-0.0148	-0.00157998	0.00246485	0.002	54.76
rs11951673	-0.0123	0.001212	0.00213073	0.0017	52.34948097
rs1199334	-0.0142	0.00450291	0.00268469	0.0021	45.72335601
rs12033257	-0.0146	0.00232309	0.00215558	0.0018	65.79012346
rs12035149	0.0146	0.00283604	0.00253996	0.0021	48.33560091
rs12041258	-0.0146	0.00155652	0.00247884	0.002	53.29
rs12042959	-0.0144	-0.00283221	0.00297897	0.0024	36
rs12044597	0.0143	0.00203689	0.00208035	0.0016	79.87890625
rs12062845	0.0139	0.00525712	0.00253078	0.0021	43.81179138
rs12065553	0.0115	-0.00219722	0.00226754	0.0019	36.63434903
rs12098284	0.0178	0.000850943	0.00316462	0.0026	46.86982249
rs12101393	-0.0127	-0.00111003	0.00254229	0.0021	36.57369615
rs12148330	-0.0142	0.00132565	0.00269079	0.0022	41.66115702
rs12149756	-0.0125	-0.000766898	0.00237552	0.0019	43.28254848
rs12150665	-0.0162	-0.000356151	0.00212046	0.0017	90.80968858
rs1218822	0.0168	-0.00376656	0.00220619	0.0017	97.66089965
rs12189178	0.0364	0.0139277	0.00589353	0.0046	62.61625709
rs12206564	0.0113	-0.00354994	0.00208558	0.0017	44.183391
rs1227247	0.0102	0.0012574	0.00222536	0.0019	28.8199446
rs12299814	-0.0157	-0.0020686	0.00243035	0.002	61.6225
rs12325419	-0.0188	-0.00376283	0.00325499	0.0027	48.48285322
rs12364470	0.0178	-0.00174217	0.00281353	0.0022	65.46280992
rs12369179	-0.0359	0.00525176	0.00364308	0.0031	134.1113424
rs1241986	-0.0139	-0.00594152	0.00293334	0.0024	33.54340278
rs12422552	-0.0134	-0.00277201	0.00236188	0.002	44.89
rs12429545	0.0316	4.28E-05	0.00313646	0.0025	159.7696
rs12430890	-0.0143	0.00164129	0.00302892	0.0025	32.7184
rs12439798	0.0125	-0.00147962	0.00210806	0.0017	54.06574394
rs12439829	-0.0109	0.00321315	0.00216634	0.0018	36.66975309
rs12443621	0.0096	-0.00200178	0.00208984	0.0017	31.88927336
rs12444616	-0.0117	-0.00542202	0.0025089	0.0021	31.04081633
rs12446632	-0.0352	0.00927599	0.00298461	0.0024	215.1111111
rs12448257	0.0184	0.00199003	0.00255226	0.002	84.64
rs12448738	0.0168	-0.00385401	0.00306385	0.0025	45.1584
rs12449219	0.0155	-0.0125975	0.00310559	0.0026	35.53994083
rs12454712	0.0144	0.00119384	0.00215283	0.0018	64
rs12468863	-0.0153	0.00758347	0.00209549	0.0016	91.44140625
rs12476772	0.0123	0.00188174	0.00221564	0.0018	46.69444444
rs12477088	-0.0145	0.00196245	0.00211147	0.0017	72.75086505
rs12488237	0.0235	0.00787356	0.00448431	0.0036	42.61188272
rs12502727	0.016	-0.000588968	0.00334268	0.0028	32.65306122
rs12519552	0.0132	0.00106381	0.00288552	0.0024	30.25
rs12538435	-0.0135	0.000152688	0.00237149	0.002	45.5625
rs12564992	0.0196	-0.010388	0.0033123	0.0026	56.82840237
rs12589208	0.0126	-0.00220962	0.00270605	0.0023	30.01134216
rs12593036	-0.0154	0.0062198	0.00227608	0.0019	65.69529086
rs12595158	-0.0394	0.012479	0.00755716	0.0054	53.23593964
rs12602912	0.0176	0.00988264	0.0026315	0.0021	70.24036281
rs1260326	0.0105	-0.0347299	0.00212546	0.0017	38.14878893
rs12604935	0.011	-0.00162486	0.00215524	0.0018	37.34567901
rs12615778	-0.0104	0.000917039	0.0022872	0.0019	29.96121884
rs12620249	0.0135	0.000878513	0.00295147	0.0025	29.16
rs12628891	-0.0112	0.00280505	0.00224622	0.0019	34.74792244
rs12629015	-0.0135	0.0123862	0.0027677	0.0023	34.45179584
rs12630999	0.0175	0.00848125	0.00237582	0.0019	84.83379501
rs1263618	0.012	0.00227545	0.00225263	0.0017	49.82698962
rs12675063	0.0156	-0.000321755	0.00325324	0.0026	36
rs12680842	-0.0133	0.00168439	0.0022432	0.0018	54.59567901
rs12705977	0.0132	0.000291101	0.00208862	0.0017	60.29065744
rs1275691	-0.0094	0.00460791	0.00209405	0.0016	34.515625
rs12759296	-0.0104	0.00614815	0.0022394	0.0018	33.38271605
rs12762034	0.024	0.00389146	0.00391097	0.0032	56.25
rs12776880	-0.0128	0.00303213	0.00231639	0.0019	45.38504155
rs1277723	0.0113	0.000141336	0.00249954	0.002	31.9225
rs12779328	0.0105	-0.000474886	0.00231532	0.0019	30.5401662
rs1285245	-0.0121	0.00245437	0.0021581	0.0018	45.1882716
rs1285997	0.0142	-0.00183971	0.00230324	0.0019	55.85595568
rs12885454	-0.0185	0.00105903	0.00218269	0.0017	118.4256055
rs12888545	0.0136	0.00201719	0.00241042	0.002	46.24
rs12888955	-0.0178	0.000488264	0.00219466	0.0018	97.79012346
rs12905439	-0.0118	-0.000958617	0.00218247	0.0018	42.97530864
rs12922346	0.0136	0.00108524	0.00237459	0.002	46.24
rs12939549	-0.018	0.00189678	0.0020987	0.0016	126.5625
rs12953970	0.0125	0.00712773	0.00272456	0.0023	29.536862
rs1296328	-0.0179	0.00432311	0.00211032	0.0018	98.89197531
rs12989476	0.013	-0.00235529	0.00217508	0.0018	52.16049383
rs13012099	-0.014	-0.00236313	0.00218827	0.0018	60.49382716
rs13021737	0.0574	-0.00226815	0.00275555	0.0021	747.1111111
rs13032879	-0.0137	0.00609189	0.00295297	0.0025	30.0304
rs13034320	0.0114	-0.0031756	0.00241033	0.0021	29.46938776
rs13047416	-0.0154	0.00333707	0.00215873	0.0018	73.19753086
rs13072095	0.0095	0.000625766	0.00220915	0.0017	31.2283737
rs13072412	-0.0108	0.00182577	0.00208335	0.0017	40.35986159
rs13105058	-0.0109	0.00173206	0.00221242	0.0018	36.66975309
rs13107325	0.047	-0.0248331	0.00396439	0.0032	215.7226563
rs13110266	-0.0117	0.00067112	0.00211961	0.0017	47.36678201
rs13153166	-0.0232	-0.0116394	0.00489989	0.004	33.64
rs13159555	0.0119	0.000241245	0.00258115	0.0021	32.11111111
rs13168288	-0.0133	-0.000415756	0.00246886	0.002	44.2225
rs13174863	0.0192	0.0017127	0.00295679	0.0023	69.68620038
rs13184896	-0.0133	0.000199695	0.00210295	0.0016	69.09765625
rs13191362	-0.0236	0.00140876	0.00316632	0.0025	89.1136
rs13201877	0.0152	-0.00394133	0.0030937	0.0024	40.11111111
rs1320903	0.0216	-0.00416214	0.00223785	0.0018	144
rs13209872	-0.0152	0.00154162	0.00219979	0.0018	71.30864198
rs1321432	0.0201	-0.0042177	0.00216699	0.0018	124.6944444
rs13227658	-0.0157	0.00503704	0.00210148	0.0017	85.29065744
rs13240600	-0.0204	0.0101164	0.00288291	0.0024	72.25
rs13250058	0.0112	-0.00126324	0.00224798	0.0018	38.71604938
rs13263601	0.0154	-0.0029134	0.00218396	0.0018	73.19753086
rs13266989	-0.011	0.00257599	0.00212776	0.0018	37.34567901
rs13267015	0.0105	0.00097038	0.00231551	0.0019	30.5401662
rs13290794	-0.0141	0.00333421	0.00216016	0.0018	61.36111111
rs13292976	0.0131	-0.00236757	0.00210253	0.0017	59.38062284
rs13298062	-0.0137	-0.00518744	0.00264608	0.0022	38.77892562
rs1330052	0.0132	0.00342081	0.00217657	0.0018	53.77777778
rs13329567	-0.0293	-0.00676467	0.00250112	0.002	214.6225
rs1336486	0.0141	0.00126915	0.00222451	0.0018	61.36111111
rs13380104	-0.0136	0.00138012	0.00211512	0.0017	64
rs13417156	0.0144	0.0128168	0.00210274	0.0017	71.75086505
rs13425435	0.012	-0.00383084	0.00220446	0.0018	44.44444444
rs13432055	0.0117	1.98E-05	0.00231407	0.0018	42.25
rs1345942	0.0104	0.000894562	0.00216199	0.0018	33.38271605
rs1361739	0.0176	0.00101816	0.00221701	0.0018	95.60493827
rs1363695	-0.013	0.00451081	0.00251521	0.0021	38.32199546
rs1365466	-0.0137	0.000891745	0.00239429	0.0019	51.99168975
rs1371108	0.0119	0.00194415	0.00223747	0.0018	43.70679012
rs1394879	0.0101	-0.000546334	0.00211851	0.0017	35.29757785
rs1399471	0.0131	0.00133408	0.00238597	0.002	42.9025
rs1402025	0.0121	0.000569149	0.0024907	0.0021	33.19954649
rs1408487	0.0182	-0.00415449	0.00381591	0.0032	32.34765625
rs1409818	0.0201	-0.00229395	0.00346676	0.0029	48.039239
rs1412235	0.0246	-0.00674338	0.00222768	0.0017	209.3979239
rs1421334	-0.0125	0.000441321	0.00210582	0.0018	48.22530864
rs1430387	-0.0114	0.00206604	0.00211936	0.0017	44.96885813
rs1431659	-0.0196	-0.000649245	0.00235533	0.0019	106.4155125
rs1436344	0.0141	-0.00345479	0.00211583	0.0017	68.79238754
rs1445305	-0.0161	0.00155006	0.00345468	0.0029	30.8216409
rs1452075	0.0141	-0.00156675	0.00235919	0.0018	61.36111111
rs1454148	0.0106	0.00155409	0.00236157	0.0019	31.12465374
rs1465900	-0.0125	-0.00207958	0.00256124	0.002	39.0625
rs1467693	-0.0114	-0.000529214	0.00226468	0.0019	36
rs1476322	0.0101	-0.00449269	0.00209497	0.0017	35.29757785
rs1477199	0.0228	-0.00170542	0.00303717	0.0024	90.25
rs1485038	0.0143	0.00409009	0.0026607	0.0022	42.25
rs1492767	0.0094	0.00361471	0.00208248	0.0016	34.515625
rs1496742	0.0094	0.00144857	0.0020941	0.0017	30.57439446
rs1503526	0.014	-0.00124847	0.00208623	0.0017	67.8200692
rs1511471	0.0113	-0.00140534	0.00224318	0.0019	35.37119114
rs1512914	-0.0126	-0.000592867	0.00214146	0.0018	49
rs1522569	-0.0164	-0.00777069	0.00269437	0.0022	55.57024793
rs1523768	-0.011	-0.00065005	0.00223003	0.0017	41.86851211
rs1524277	-0.0106	0.00309044	0.00208895	0.0018	34.67901235
rs1526665	0.0117	-0.00193281	0.00212403	0.0018	42.25
rs1528435	0.0164	-0.00293505	0.00214709	0.0017	93.06574394
rs1544459	0.0103	0.00417909	0.00209222	0.0016	41.44140625
rs155510	0.0165	-0.000500105	0.00261598	0.0021	61.73469388
rs1579200	-0.0136	0.00841902	0.00276294	0.0023	34.96408318
rs1579557	0.0213	-0.000925137	0.002284	0.0019	125.6759003
rs1584121	0.0126	0.000497747	0.00262253	0.0022	32.80165289
rs159032	0.0129	0.00122621	0.00242319	0.002	41.6025
rs1596299	0.0102	0.00133234	0.00223551	0.0019	28.8199446
rs1608445	-0.0104	0.00163165	0.00211919	0.0018	33.38271605
rs1625427	-0.013	-4.14E-05	0.00218261	0.0018	52.16049383
rs1634350	0.012	0.00234882	0.00212614	0.0018	44.44444444
rs1657930	-0.0123	-0.00367379	0.00262054	0.0022	31.25826446
rs1658820	0.0141	-0.000187157	0.00243718	0.0021	45.08163265
rs1668633	0.01	-0.000759238	0.00211069	0.0017	34.60207612
rs16833232	-0.0109	0.00228514	0.00227108	0.0019	32.91135734
rs16846136	0.0129	0.0021141	0.00234892	0.0019	46.09695291
rs16851483	0.0369	0.00109868	0.00419678	0.0035	111.1518367
rs16867703	0.0137	-0.00115987	0.0021633	0.0018	57.92901235
rs16871902	0.0125	0.000556861	0.00208555	0.0017	54.06574394
rs16876869	0.0147	0.00148536	0.00302903	0.0025	34.5744
rs1689437	0.0251	0.00748098	0.00431772	0.0034	54.49913495
rs16903285	0.0331	-0.00123133	0.00310307	0.0026	162.0724852
rs16906845	-0.0225	-0.00386536	0.00449381	0.0038	35.05886427
rs16907751	-0.0209	0.00612194	0.0035388	0.003	48.53444444
rs16916303	-0.0156	-0.000827241	0.00324791	0.0028	31.04081633
rs16932761	-0.014	0.00482012	0.00241225	0.002	49
rs16940823	-0.0146	0.00322019	0.00271491	0.0023	40.29489603
rs16965225	0.0216	-0.00731412	0.00422433	0.0034	40.35986159
rs16966801	0.0156	0.00298548	0.00262335	0.0022	50.28099174
rs16982345	0.0122	-0.00192573	0.00239392	0.002	37.21
rs17001561	0.0151	-0.000568354	0.00291369	0.0023	43.1020794
rs17014375	0.0172	-0.00152104	0.00307475	0.0025	47.3344
rs17019087	0.0109	0.00191361	0.0021539	0.0018	36.66975309
rs1704190	0.0098	-0.000747353	0.00216248	0.0018	29.64197531
rs17056301	0.0118	-0.00422671	0.00239549	0.002	34.81
rs17066842	-0.0676	0.00703017	0.00543662	0.0042	259.0566893
rs17069831	-0.0109	-0.00514098	0.00233134	0.0019	32.91135734
rs1707322	0.0128	0.00289175	0.00227593	0.0018	50.56790123
rs17094222	0.0181	-0.00203751	0.00255333	0.002	81.9025
rs17105272	0.011	-0.00107097	0.00223485	0.0019	33.51800554
rs17119937	0.0212	0.00495578	0.00422544	0.0036	34.67901235
rs17120344	0.0224	-0.0250261	0.00449126	0.0037	36.65157049
rs17200912	-0.0145	-0.00126455	0.00249028	0.002	52.5625
rs17201143	-0.0103	-0.00497069	0.00223281	0.0019	29.38781163
rs17203016	0.015	-0.00138148	0.00260571	0.002	56.25
rs17207196	-0.0221	0.0071976	0.00211294	0.0018	150.7438272
rs17236194	0.0153	0.00236054	0.00300575	0.0024	40.640625
rs17267020	0.012	-0.00043571	0.00219726	0.0018	44.44444444
rs17272434	-0.0105	0.00136832	0.00227456	0.0018	34.02777778
rs1730859	-0.0118	-0.011402	0.00220725	0.0017	48.1799308
rs17309825	0.0312	0.00354807	0.00527634	0.0042	55.18367347
rs17387761	-0.0106	0.00732509	0.00231438	0.0019	31.12465374
rs17391694	0.0317	-0.00107247	0.00301553	0.0025	160.7824
rs17399237	-0.0129	-0.000619961	0.00209767	0.0017	57.58131488
rs17405819	-0.0215	-0.000765586	0.00228098	0.0018	142.6697531
rs17424278	0.017	-0.000646716	0.0034183	0.0028	36.8622449
rs17446091	0.0123	0.00748605	0.00259844	0.002	37.8225
rs17448885	-0.0105	-0.00099003	0.00220198	0.0018	34.02777778
rs17450772	0.0189	-0.00577381	0.00331753	0.003	39.69
rs17513613	0.0186	0.00321639	0.00221304	0.0018	106.7777778
rs175165	-0.0103	-0.00339671	0.00213766	0.0018	32.74382716
rs17522122	0.0159	-0.0012428	0.00209739	0.0017	87.47750865
rs17531363	-0.0133	0.00485872	0.0022904	0.0019	49
rs17535749	0.015	0.00178866	0.00337059	0.0027	30.86419753
rs17538472	0.0129	-0.00487836	0.00264844	0.0022	34.3822314
rs17551974	-0.0141	0.00361325	0.00267694	0.0022	41.07644628
rs17573940	0.0113	0.00042421	0.00228175	0.0018	39.41049383
rs17599948	-0.013	-0.00765284	0.00278101	0.0022	34.91735537
rs17608150	0.0196	-0.00545562	0.00386466	0.0031	39.97502601
rs17619973	-0.02	-0.00598427	0.00396561	0.0032	39.0625
rs17636031	0.016	-0.00244521	0.00230466	0.0019	70.91412742
rs17681708	0.0106	0.00373541	0.00222009	0.0018	34.67901235
rs17695092	-0.0106	0.00424173	0.0022697	0.0018	34.67901235
rs17709991	0.011	0.00694181	0.00234933	0.0018	37.34567901
rs17720922	0.0131	-0.00282955	0.00265718	0.0022	35.45661157
rs17724992	-0.0183	0.00190357	0.00234434	0.0019	92.76731302
rs17757975	-0.0143	0.00202749	0.00293105	0.0024	35.50173611
rs1776209	-0.0107	0.0062602	0.00230471	0.0019	31.71468144
rs17767510	0.0129	-0.0032756	0.0027449	0.0023	31.45746692
rs17776719	0.0167	0.000263228	0.00301451	0.0025	44.6224
rs17789218	0.013	-0.0170333	0.00242181	0.0019	46.81440443
rs17805532	0.0226	-0.00354174	0.00461511	0.0039	33.58053912
rs17806379	-0.0258	-0.00168796	0.00270324	0.0022	137.5289256
rs17820822	-0.0143	-0.00303732	0.00217594	0.0018	63.11419753
rs1784460	0.0132	-0.00230444	0.00212653	0.0018	53.77777778
rs1787267	-0.0237	0.00525959	0.00437954	0.0036	43.34027778
rs1829130	0.011	0.000441012	0.00226363	0.0019	33.51800554
rs1830074	0.0115	-0.000791184	0.00228223	0.0019	36.63434903
rs1840969	-0.0106	0.000152773	0.00213752	0.0018	34.67901235
rs1852006	-0.0156	-0.000425564	0.00217523	0.0018	75.11111111
rs1853639	-0.0111	-0.00248105	0.00215925	0.0018	38.02777778
rs1863652	-0.0115	0.00103253	0.00218553	0.0018	40.81790123
rs1865341	0.0128	0.00164559	0.00245569	0.002	40.96
rs1865989	0.01	-0.00172913	0.00215807	0.0018	30.86419753
rs1876359	0.013	0.00216999	0.00218774	0.0017	58.47750865
rs1884389	-0.0103	-0.000667454	0.00210961	0.0017	36.70934256
rs1885728	0.0108	-0.00377794	0.0022505	0.0019	32.31024931
rs1891215	0.0117	0.00160958	0.00209675	0.0017	47.36678201
rs1895957	0.0171	0.00442591	0.00250939	0.0021	66.30612245
rs1899689	0.0117	-0.0031174	0.00213658	0.0016	53.47265625
rs1899898	-0.0113	1.47E-06	0.00220563	0.0018	39.41049383
rs1911746	-0.0117	0.000338671	0.00249555	0.0019	37.91966759
rs1912631	-0.0119	0.00454094	0.00212757	0.0018	43.70679012
rs1927790	0.0148	-0.0015725	0.00211999	0.0016	85.5625
rs1928295	-0.0141	0.0024847	0.00210396	0.0016	77.66015625
rs1937683	0.0109	0.000784995	0.00221502	0.0018	36.66975309
rs1941213	-0.0117	-0.00276694	0.00237888	0.002	34.2225
rs1941697	0.0123	0.00117769	0.0020965	0.0017	52.34948097
rs1956153	0.013	-0.00142288	0.0027319	0.0022	34.91735537
rs1964927	0.0124	-0.00202307	0.00218574	0.0018	47.45679012
rs1982441	0.0175	0.00615045	0.00310344	0.0026	45.30325444
rs1990573	0.013	-0.00252069	0.00226446	0.0018	52.16049383
rs1993709	0.0331	-0.00380562	0.00261718	0.0021	248.4376417
rs2007231	-0.0104	-0.000277811	0.00217217	0.0018	33.38271605
rs2009416	-0.0121	0.00313497	0.00217395	0.0018	45.1882716
rs2012502	0.0113	0.00225858	0.00218511	0.0017	44.183391
rs2023671	-0.0122	0.00168281	0.00238526	0.002	37.21
rs2029085	-0.0164	-0.00539684	0.00338796	0.0028	34.30612245
rs2029331	-0.014	0.00335245	0.00242355	0.002	49
rs2035831	-0.0108	0.00303047	0.00222159	0.0018	36
rs2044469	0.0144	-0.00020403	0.00219441	0.0018	64
rs2051559	0.0176	0.00859213	0.00308556	0.0026	45.82248521
rs2057316	-0.0229	0.00123526	0.00508088	0.0042	29.72845805
rs2063177	0.012	-0.000325002	0.00217385	0.0018	44.44444444
rs2065418	-0.0166	0.00028357	0.00217097	0.0018	85.04938272
rs2075650	-0.0244	0.146883	0.00293747	0.0023	112.5444234
rs208015	-0.0356	0.00528119	0.00413859	0.0034	109.633218
rs2080454	-0.0129	0.00514486	0.00215343	0.0017	57.58131488
rs2100814	0.0113	0.000700557	0.00212293	0.0017	44.183391
rs2119753	-0.0102	0.000333259	0.0021405	0.0018	32.11111111
rs2122042	0.0235	-0.00252786	0.00256448	0.002	138.0625
rs2124499	-0.0123	0.000624463	0.00216344	0.0017	52.34948097
rs213533	0.0156	0.00356013	0.00300265	0.0025	38.9376
rs2143253	-0.0188	0.000657567	0.00314809	0.0026	52.28402367
rs2143624	0.0098	0.000750076	0.00215979	0.0017	33.23183391
rs2155645	-0.0116	0.00606057	0.00240844	0.0019	37.27423823
rs215634	-0.0152	-0.00283258	0.00214639	0.0018	71.30864198
rs2160077	0.0093	0.00222632	0.00211265	0.0016	33.78515625
rs2161097	0.0096	0.0037919	0.00209929	0.0017	31.88927336
rs2162524	0.0155	0.00167604	0.00222839	0.0018	74.15123457
rs2170382	0.0172	0.000200176	0.00328698	0.0027	40.58161866
rs2172211	0.0101	-0.00770945	0.00234852	0.0018	31.4845679
rs2174307	0.0121	-0.00415192	0.00211324	0.0017	50.66089965
rs217433	0.0117	0.0140591	0.00261135	0.0021	31.04081633
rs2174367	-0.0121	0.00175061	0.00226071	0.0019	40.5567867
rs217671	0.0144	-0.00611861	0.00234512	0.0019	57.44044321
rs2185027	0.0135	-0.00421835	0.0023061	0.0018	56.25
rs2187449	0.016	-0.000717066	0.00248471	0.0021	58.04988662
rs2190788	0.0141	0.00248891	0.0022464	0.0019	55.07202216
rs2195086	0.0133	-0.00128888	0.00281895	0.0023	33.43856333
rs2198679	-0.0107	-0.0037411	0.00209461	0.0017	39.61591696
rs2228213	-0.0139	0.00330653	0.00218923	0.0017	66.85467128
rs223051	0.0112	0.000644214	0.00221837	0.0018	38.71604938
rs2235564	0.0131	-0.00377657	0.00219561	0.0018	52.96604938
rs2245368	-0.0257	0.00174202	0.0027784	0.0023	124.8563327
rs2246012	0.0158	-0.00868891	0.00279833	0.0022	51.5785124
rs2254542	-0.0241	-0.00277566	0.00500894	0.004	36.300625
rs2263049	-0.0137	-0.00301032	0.00218458	0.0018	57.92901235
rs2269828	-0.0105	0.000827539	0.00224725	0.0018	34.02777778
rs2270778	-0.0097	0.00306956	0.0021224	0.0017	32.55709343
rs2274550	-0.014	-0.0101898	0.00299355	0.0025	31.36
rs2279620	0.017	-0.00141344	0.0033097	0.0028	36.8622449
rs2281819	-0.016	0.000695804	0.00247984	0.002	64
rs2282231	0.0165	-0.00293811	0.00255125	0.0021	61.73469388
rs2282802	0.0109	0.00869808	0.00210467	0.0017	41.11072664
rs2283093	0.0127	0.0036955	0.00259155	0.0021	36.57369615
rs2289379	-0.0135	0.00376143	0.00214056	0.0018	56.25
rs2293605	-0.0167	0.0046959	0.00320896	0.0027	38.25651578
rs2304130	-0.0176	-0.0694245	0.00371619	0.003	34.41777778
rs2306537	0.0133	0.00286462	0.0022595	0.0019	49
rs2307111	-0.0265	0.0390393	0.0021342	0.0016	274.3164063
rs2317299	-0.0106	0.00118595	0.00210462	0.0017	38.87889273
rs2322622	0.0094	-0.00300458	0.00216311	0.0017	30.57439446
rs2357760	0.0145	-0.00116664	0.00223717	0.0017	72.75086505
rs2362777	0.0102	-0.000702497	0.00217987	0.0018	32.11111111
rs236527	-0.0107	0.00102875	0.00230084	0.0019	31.71468144
rs2365389	-0.0174	0.00412976	0.00212701	0.0017	104.7612457
rs2367112	-0.0119	0.00251458	0.002086	0.0016	55.31640625
rs2371984	-0.0144	-0.0020136	0.00312889	0.0026	30.67455621
rs2423668	-0.0105	-0.00169178	0.00209765	0.0019	30.5401662
rs2425840	0.0119	0.00159037	0.00212473	0.0018	43.70679012
rs2429150	0.0111	-0.00390211	0.00213148	0.0018	38.02777778
rs243387	0.0101	-0.00188331	0.00207796	0.0017	35.29757785
rs2440452	-0.0142	0.00425359	0.00306567	0.0026	29.82840237
rs2451746	0.0111	-0.000190083	0.00218464	0.0018	38.02777778
rs2467210	-0.0145	-0.000672405	0.00246674	0.002	52.5625
rs2467594	0.0122	0.00252437	0.00216558	0.0018	45.9382716
rs2477017	0.0104	-0.00117282	0.0021639	0.0018	33.38271605
rs2478879	0.0159	-0.00146607	0.00214016	0.0018	78.02777778
rs2479958	-0.0154	0.000565104	0.00211127	0.0018	73.19753086
rs248139	0.0133	0.00144971	0.00262049	0.0022	36.54752066
rs2481665	-0.0161	0.00191383	0.00209138	0.0016	101.2539063
rs2489676	0.01	-0.00203431	0.00209538	0.0017	34.60207612
rs249292	0.012	0.00146087	0.00227812	0.0019	39.88919668
rs2516739	-0.0159	0.00361467	0.0025204	0.0021	57.32653061
rs2527380	-0.0107	0.00315285	0.00219266	0.0018	35.33641975
rs252749	-0.0115	-0.00177816	0.00241611	0.002	33.0625
rs252819	0.0132	-0.00293626	0.00270775	0.0022	36
rs2543132	0.0146	-0.00358696	0.00267737	0.0022	44.04132231
rs254800	-0.0098	-0.00231047	0.00208847	0.0017	33.23183391
rs2579106	-0.0136	0.00503598	0.00238856	0.002	46.24
rs2600226	-0.0116	-0.00322123	0.00224144	0.0019	37.27423823
rs2605603	-0.0103	0.00411796	0.00209043	0.0016	41.44140625
rs2616192	0.0125	-0.00163233	0.00223731	0.0019	43.28254848
rs2619976	0.0104	0.000617425	0.00212802	0.0018	33.38271605
rs263041	-0.0124	0.00260332	0.00215786	0.0018	47.45679012
rs2631681	-0.0113	-0.000314761	0.00222498	0.0017	44.183391
rs2682406	-0.0132	0.00134647	0.00211468	0.0018	53.77777778
rs2694047	0.0188	0.0172879	0.00242044	0.002	88.36
rs2717926	0.0097	0.00638398	0.00221656	0.0017	32.55709343
rs2718786	-0.0112	-0.00259872	0.00215403	0.0018	38.71604938
rs2732275	0.0104	-0.0015015	0.00214572	0.0018	33.38271605
rs2733287	0.0157	0.000195946	0.00208728	0.0017	85.29065744
rs273504	0.0153	0.00663002	0.00209665	0.0018	72.25
rs273697	-0.0098	-0.00409853	0.00209224	0.0017	33.23183391
rs2744974	0.0249	-0.00335749	0.00221801	0.0018	191.3611111
rs2796456	-0.0116	-3.84E-05	0.00235657	0.0019	37.27423823
rs280329	0.0245	0.000219061	0.00495078	0.0043	32.46349378
rs2809395	0.0135	-0.0032447	0.00272251	0.0022	37.65495868
rs2815324	0.0129	0.000265212	0.00253821	0.002	41.6025
rs2820311	0.0235	-0.00177897	0.0021991	0.0018	170.4475309
rs2832283	0.0115	-0.00426455	0.00254902	0.002	33.0625
rs2836961	0.0102	0.0120509	0.00215633	0.0017	36
rs2837398	0.0114	0.00285375	0.00212684	0.0018	40.11111111
rs284227	-0.0147	0.0057921	0.00242636	0.0019	59.85872576
rs2842385	0.012	0.00282668	0.00261688	0.0022	29.75206612
rs284262	-0.0099	0.00382518	0.00208858	0.0018	30.25
rs2850969	0.0165	0.00844031	0.00293111	0.0024	47.265625
rs2866816	-0.0129	-0.00185693	0.00235716	0.002	41.6025
rs2874800	-0.0118	-0.00071498	0.00225173	0.0019	38.57063712
rs2875762	0.0139	-0.00326935	0.00243859	0.002	48.3025
rs2876248	-0.0105	0.000286815	0.00219021	0.0018	34.02777778
rs2890652	0.017	0.00191062	0.00283338	0.0023	54.63137996
rs2907948	-0.0141	0.00434334	0.00241709	0.0019	55.07202216
rs294704	-0.0113	-0.00192041	0.00232711	0.0019	35.37119114
rs2959592	-0.0118	0.0043134	0.00267862	0.0021	31.57369615
rs2973564	-0.0111	0.00219692	0.00227513	0.0019	34.13019391
rs298563	-0.0127	-0.0053028	0.00275782	0.0023	30.48960302
rs29941	0.0152	-0.00492544	0.00221479	0.0018	71.30864198
rs3007105	0.0142	-0.00114402	0.00211657	0.0017	69.7716263
rs3134353	0.0125	-0.00248102	0.0021431	0.0018	48.22530864
rs3209570	-0.0143	0.00306432	0.002151	0.0018	63.11419753
rs323742	0.041	0.00332319	0.00669473	0.0056	53.60331633
rs326896	-0.0128	-0.00309922	0.00213247	0.0018	50.56790123
rs329122	-0.0125	-0.00266585	0.00211471	0.0017	54.06574394
rs331949	0.011	-0.000603377	0.00216044	0.0017	41.86851211
rs33436	0.0125	0.000759622	0.00214835	0.0018	48.22530864
rs33485	-0.0158	-0.00182682	0.00236775	0.002	62.41
rs340025	0.0124	-0.00186491	0.0021212	0.0017	53.20415225
rs349088	-0.0128	0.000464404	0.00209442	0.0017	56.69204152
rs355777	0.0153	-0.00228585	0.00212797	0.0017	81
rs3730074	0.0138	-0.00471833	0.00291386	0.0025	30.4704
rs3736485	-0.0134	-0.00318296	0.00210136	0.0016	70.140625
rs3764835	-0.0141	0.00336025	0.00289909	0.0024	34.515625
rs3766430	0.0113	0.000577988	0.00209286	0.0016	49.87890625
rs3769948	-0.0125	-0.00189642	0.00241824	0.002	39.0625
rs3772882	0.0127	-0.00200874	0.00215523	0.0018	49.7808642
rs3781099	0.021	0.0012695	0.00380161	0.0031	45.88969823
rs3800229	0.0175	0.00069376	0.00231261	0.0018	94.52160494
rs3806116	-0.0104	-0.00023645	0.00214796	0.0017	37.42560554
rs3807566	-0.0127	-0.00103467	0.00210517	0.0017	55.80968858
rs3807875	0.0094	4.96E-05	0.00217608	0.0017	30.57439446
rs3810291	0.0274	-0.00214837	0.00220807	0.0018	231.7160494
rs3811514	-0.0121	0.000928737	0.00207995	0.0017	50.66089965
rs3813680	-0.0144	-0.00282982	0.00287823	0.0024	36
rs3814883	0.0232	-0.00234228	0.00209331	0.0017	186.2422145
rs3826705	0.0157	0.00713096	0.00322775	0.0027	33.81207133
rs3829849	0.0098	-0.0019849	0.00216048	0.0017	33.23183391
rs3844598	0.0095	0.000302113	0.00208983	0.0017	31.2283737
rs3845802	0.0115	0.00862375	0.00208293	0.0016	51.66015625
rs3851083	-0.0102	-0.0016607	0.00210818	0.0016	40.640625
rs3852012	-0.0131	-0.000628596	0.0022719	0.0018	52.96604938
rs3887080	0.0181	-0.0023614	0.00314545	0.0026	48.46301775
rs3902951	0.0134	0.00267192	0.00248128	0.002	44.89
rs3930349	-0.0144	0.00120409	0.00253219	0.0021	47.02040816
rs3957285	0.0144	-0.000156758	0.00208598	0.0018	64
rs40067	-0.0266	-0.00253445	0.00278217	0.0023	133.7542533
rs4012234	0.0141	-0.00361116	0.00212148	0.0018	61.36111111
rs40245	-0.011	0.0190598	0.00219536	0.0018	37.34567901
rs4072917	0.0115	0.00193243	0.00209654	0.0018	40.81790123
rs4076427	-0.0132	0.00206963	0.00215202	0.0018	53.77777778
rs4077093	-0.0128	0.00482409	0.00255444	0.0022	33.85123967
rs4082793	-0.0122	0.00871304	0.00211712	0.0018	45.9382716
rs4148155	-0.0188	-0.00142037	0.00328284	0.0026	52.28402367
rs4148233	0.0101	-0.00409325	0.00216924	0.0017	35.29757785
rs4148866	0.0098	-0.00398064	0.00212189	0.0018	29.64197531
rs420158	-0.0119	-0.000963241	0.00243241	0.0019	39.22714681
rs4237643	-0.0223	-0.00164143	0.00225516	0.0019	137.7534626
rs424539	0.011	0.00267504	0.0021511	0.0018	37.34567901
rs427943	0.017	0.00246024	0.00210852	0.0017	100
rs429343	-0.015	0.00255207	0.00210961	0.0017	77.85467128
rs4307239	0.0115	0.00307567	0.00209696	0.0017	45.76124567
rs4372836	-0.0142	0.000259157	0.00225772	0.0018	62.2345679
rs4430672	-0.0127	-0.00086711	0.00261744	0.0022	33.32438017
rs4482463	-0.0331	-0.00363066	0.00391345	0.0033	100.6069789
rs4516268	-0.0217	0.000320378	0.00264751	0.0021	106.7777778
rs4518345	-0.0117	-0.00518407	0.00232068	0.0019	37.91966759
rs4521182	-0.0104	0.00387731	0.00227657	0.0019	29.96121884
rs4523610	0.0123	-0.00140613	0.00245283	0.002	37.8225
rs4538727	0.0099	0.00203302	0.0021197	0.0018	30.25
rs4550409	-0.0137	0.00365967	0.00293717	0.0025	30.0304
rs455527	-0.0199	0.00412294	0.00456716	0.0035	32.32734694
rs4556997	0.0197	0.000701276	0.00303897	0.0024	67.37673611
rs459552	-0.0126	-0.00614571	0.00247284	0.002	39.69
rs460799	0.0118	-0.00010947	0.00233052	0.0019	38.57063712
rs4616635	0.0104	-0.00180343	0.00232224	0.0018	33.38271605
rs4639527	0.0172	-0.0045082	0.002255	0.0019	81.9501385
rs4653017	0.0122	-0.00506729	0.00223902	0.0018	45.9382716
rs4670627	0.0105	0.00268482	0.00209751	0.0017	38.14878893
rs4671328	-0.0219	0.00196498	0.00210948	0.0017	165.9550173
rs4673553	0.0142	0.00411065	0.00209707	0.0017	69.7716263
rs4676084	0.0098	-0.000594075	0.00211464	0.0017	33.23183391
rs4677812	-0.0136	-0.00566888	0.00231771	0.0019	51.23545706
rs4682718	0.0154	-0.000365828	0.00269866	0.0023	44.83175803
rs4683096	-0.0116	-0.00421247	0.00210762	0.0017	46.56055363
rs4703019	0.0101	-0.00430633	0.00211805	0.0017	35.29757785
rs4704513	0.0125	0.00171283	0.00260774	0.0022	32.28305785
rs4718966	0.0127	-0.00137933	0.00212513	0.0018	49.7808642
rs4722398	0.0158	0.00174235	0.00303411	0.0025	39.9424
rs4722672	-0.0151	-0.00585608	0.00273971	0.0021	51.70294785
rs472611	0.0101	-0.00393862	0.00220671	0.0018	31.4845679
rs4740619	-0.0186	-0.00353602	0.00209734	0.0016	135.140625
rs4745794	0.0114	0.00157906	0.00209502	0.0017	44.96885813
rs4757144	0.0169	-0.000744566	0.00212171	0.0018	88.15123457
rs4757638	0.0101	0.00622339	0.00215639	0.0018	31.4845679
rs4759075	-0.0112	-0.000718088	0.00211709	0.0017	43.40484429
rs4759228	-0.0157	0.00444566	0.0022919	0.0019	68.27977839
rs4766710	-0.0229	0.00228343	0.0041572	0.0035	42.80897959
rs4783830	-0.0105	0.00296316	0.00226948	0.0019	30.5401662
rs4796243	0.0124	0.00124225	0.00228606	0.0019	42.59279778
rs4802778	0.0116	0.000464712	0.00210569	0.0018	41.5308642
rs4807181	-0.0117	0.00253336	0.00211665	0.0018	42.25
rs4813619	-0.0108	-0.00263818	0.00210383	0.0018	36
rs4814512	0.0133	0.00024118	0.0025245	0.0021	40.11111111
rs4820408	-0.0151	-0.00304666	0.00212798	0.0017	78.89619377
rs4834272	0.0115	0.00186087	0.00222474	0.0017	45.76124567
rs4835778	0.0127	-0.00468662	0.00274763	0.0023	30.48960302
rs483752	0.0121	0.000109041	0.00240713	0.0022	30.25
rs4856794	0.011	-0.000568785	0.00219092	0.0018	37.34567901
rs4858193	-0.0129	-0.00101193	0.00233821	0.0019	46.09695291
rs4858887	-0.0124	-0.00625182	0.00223656	0.0019	42.59279778
rs4860782	0.0122	-0.00132322	0.00263056	0.0022	30.75206612
rs4864201	-0.0141	0.00274376	0.00218455	0.0017	68.79238754
rs4865796	-0.0103	-0.00547754	0.00225978	0.0018	32.74382716
rs4877313	-0.0129	-0.00251316	0.00251725	0.0021	37.73469388
rs4880341	-0.0118	0.00137719	0.0021129	0.0017	48.1799308
rs4886869	0.01	0.000717411	0.00214419	0.0018	30.86419753
rs4889606	-0.0202	-0.00450548	0.0021565	0.0017	141.1903114
rs4906908	0.0103	-0.00316645	0.00208819	0.0017	36.70934256
rs4911442	0.015	-0.00129088	0.00298921	0.0024	39.0625
rs4912637	-0.0103	-0.00363744	0.00218383	0.0018	32.74382716
rs4916229	0.0183	-0.00661096	0.00354602	0.0029	39.82045184
rs491711	-0.0115	0.00237094	0.00226396	0.0019	36.63434903
rs4929923	0.0181	-0.00268635	0.00217768	0.0017	113.3598616
rs4936175	0.0122	-0.000107583	0.00209864	0.0017	51.5017301
rs4953577	0.0099	0.000947302	0.00209504	0.0017	33.91349481
rs4954638	-0.0118	0.00218194	0.00242582	0.002	34.81
rs4963120	0.013	-0.00585468	0.00212218	0.0018	52.16049383
rs498240	-0.0267	-0.00584623	0.00394642	0.0033	65.46280992
rs4985155	-0.012	-0.00236292	0.00220952	0.0017	49.82698962
rs4986044	-0.0164	0.000868206	0.00209778	0.0016	105.0625
rs4989244	-0.0113	-0.00216097	0.00210667	0.0017	44.183391
rs506338	0.0134	-0.000716931	0.00231055	0.0018	55.41975309
rs535533	0.0104	-0.00541621	0.00212952	0.0018	33.38271605
rs536445	0.014	-0.00340825	0.0020899	0.0017	67.8200692
rs538579	0.0137	-0.00275542	0.00224733	0.0019	51.99168975
rs543874	0.0475	-0.00764378	0.00257482	0.002	564.0625
rs559231	0.0135	0.00138662	0.00214623	0.0018	56.25
rs559267	0.0115	0.000329994	0.00222559	0.0017	45.76124567
rs573455	0.0093	0.00364723	0.00208978	0.0016	33.78515625
rs5742914	0.0175	0.0062221	0.00323963	0.0027	42.00960219
rs5751239	0.0109	-0.00312826	0.00209792	0.0017	41.11072664
rs577525	0.0166	0.00261504	0.0021025	0.0017	95.34948097
rs591088	-0.0097	-0.00282207	0.0021004	0.0017	32.55709343
rs592483	-0.0147	0.0050125	0.00212031	0.0017	74.7716263
rs6014523	-0.0149	0.00813819	0.00265566	0.0022	45.86983471
rs6019482	-0.0178	0.00422096	0.00281532	0.0023	59.89413989
rs6023633	-0.0138	0.00158824	0.00251973	0.0021	43.18367347
rs6047046	-0.0098	0.0010876	0.00210193	0.0017	33.23183391
rs6050446	0.0343	0.00410301	0.00591809	0.0047	53.2589407
rs6056413	-0.0127	-8.68E-05	0.00275926	0.0022	33.32438017
rs610634	-0.0138	-0.00120179	0.00271049	0.0023	36
rs6121381	0.0147	-0.00799241	0.00288378	0.0024	37.515625
rs6138482	0.0147	0.00535811	0.00260673	0.002	54.0225
rs621042	-0.0107	-0.000679524	0.00209829	0.0017	39.61591696
rs6235	0.0175	-0.000306189	0.00235261	0.0019	84.83379501
rs6265	-0.0412	0.00134169	0.0026662	0.0021	384.9070295
rs629443	-0.0116	-0.00361177	0.0024585	0.0019	37.27423823
rs6419734	-0.0174	-0.00407518	0.00298514	0.0025	48.4416
rs6433243	-0.0102	-0.001162	0.00218043	0.0018	32.11111111
rs6443750	0.0148	-0.000118493	0.00264651	0.0021	49.66893424
rs6445538	0.0149	0.00299671	0.00246711	0.002	55.5025
rs6448587	-0.0167	-0.00260582	0.00276353	0.0023	52.72022684
rs6449532	-0.0127	-0.000336118	0.0021694	0.0018	49.7808642
rs6461115	-0.0144	0.00502861	0.00250998	0.0019	57.44044321
rs6471941	0.0156	-0.00158449	0.00279353	0.0021	55.18367347
rs6477694	-0.0123	0.00248703	0.0021908	0.0017	52.34948097
rs6482729	-0.0102	-0.00303162	0.00222742	0.0019	28.8199446
rs6497676	-0.0098	0.00334041	0.00216476	0.0018	29.64197531
rs6504165	-0.0135	0.000296409	0.00239787	0.0019	50.48476454
rs6512302	0.0142	-0.00394453	0.00239679	0.002	50.41
rs653264	-0.0099	-0.00320576	0.00209506	0.0017	33.91349481
rs6545709	-0.0203	-0.00444314	0.00351386	0.003	45.78777778
rs6545714	-0.0191	6.96E-05	0.00212943	0.0017	126.2318339
rs6548221	-0.0151	0.00164019	0.00251462	0.002	57.0025
rs6548834	0.0136	-0.0026187	0.00216432	0.0018	57.08641975
rs6556301	-0.0111	0.00464158	0.00217482	0.0018	38.02777778
rs6561710	0.0105	-0.00337693	0.00212251	0.0018	34.02777778
rs6561766	-0.0168	0.00370559	0.0032776	0.0028	36
rs6564360	0.0135	-0.00211941	0.00267995	0.0022	37.65495868
rs657452	-0.0188	0.00107611	0.00213938	0.0017	122.2975779
rs6587552	-0.0173	0.00214645	0.00246616	0.002	74.8225
rs6591407	-0.0118	-0.000818052	0.0026952	0.0021	31.57369615
rs6594967	-0.0109	0.0035148	0.00222587	0.0018	36.66975309
rs6597650	0.0122	-0.0007735	0.0021335	0.0018	45.9382716
rs6606686	-0.0136	-0.00459862	0.00223655	0.0018	57.08641975
rs663129	0.0545	-0.00542281	0.00246544	0.0019	822.7839335
rs6661316	0.0106	-0.00186859	0.00210748	0.0016	43.890625
rs6676084	-0.0122	-0.000809254	0.00225064	0.0018	45.9382716
rs6690764	-0.0154	0.0192407	0.00256199	0.0022	49
rs6691857	-0.0347	-0.000353148	0.00602656	0.0051	46.29334871
rs6692586	-0.0192	0.0105556	0.00279248	0.0023	69.68620038
rs6707445	0.0128	-0.000961783	0.00210245	0.0017	56.69204152
rs6710871	0.0179	-0.00153997	0.00299684	0.0024	55.62673611
rs6712	0.0138	-0.00213731	0.00308262	0.0025	30.4704
rs6713781	-0.0123	0.000900085	0.00214235	0.0018	46.69444444
rs6738445	0.0133	-0.00300119	0.00231135	0.0018	54.59567901
rs6759670	-0.0116	0.00123767	0.00232161	0.0019	37.27423823
rs6764533	0.0116	-0.00229628	0.00217657	0.0018	41.5308642
rs6767619	0.0119	-0.00338315	0.00220927	0.0018	43.70679012
rs6777784	0.0105	0.0017196	0.00214254	0.0018	34.02777778
rs6781254	0.0112	-0.00247798	0.00229412	0.0018	38.71604938
rs6804181	-0.0153	-0.00193979	0.00279431	0.0023	44.25141777
rs6804842	0.0156	-0.00628296	0.00211442	0.0017	84.20761246
rs6819344	0.0103	-0.00203457	0.00212944	0.0017	36.70934256
rs6827083	0.0097	0.00156851	0.00210822	0.0016	36.75390625
rs6841761	-0.0131	-0.00334805	0.00209352	0.0016	67.03515625
rs6849518	0.0173	-0.00755877	0.00316203	0.0026	44.27366864
rs6850639	0.0124	-0.00104745	0.00260648	0.0021	34.86621315
rs6852276	0.0108	0.00231259	0.00213557	0.0017	40.35986159
rs6864049	0.0125	-0.00290244	0.00211372	0.0017	54.06574394
rs6870983	-0.0204	-0.00217059	0.00254583	0.002	104.04
rs6879326	0.0098	-0.00152855	0.00208903	0.0017	33.23183391
rs6898812	-0.0104	0.00859994	0.00210647	0.0018	33.38271605
rs6901756	-0.0146	0.00167811	0.00307972	0.0025	34.1056
rs6917517	-0.0131	0.0070559	0.00300153	0.0023	32.44045369
rs6919443	-0.0096	0.00170696	0.00211475	0.0017	31.88927336
rs6921533	-0.0118	-0.000802708	0.00230088	0.0019	38.57063712
rs6968554	0.01	0.00626231	0.00216513	0.0017	34.60207612
rs6985109	-0.0177	-0.00778457	0.00209144	0.0017	108.4048443
rs7006629	0.0109	-0.00573414	0.00208441	0.0017	41.11072664
rs7009017	0.0148	0.000494484	0.00314341	0.0027	30.04663923
rs7024334	-0.0138	-0.00225805	0.00251309	0.002	47.61
rs7025938	0.0166	0.000126273	0.00223959	0.0019	76.33240997
rs702820	0.017	0.00518362	0.003255	0.0027	39.64334705
rs7042372	-0.0122	0.00429347	0.00221952	0.0018	45.9382716
rs7083450	0.0159	0.00701277	0.00287285	0.0023	47.79017013
rs7084454	0.0193	-0.00533108	0.00223183	0.0019	103.1828255
rs709400	-0.015	-0.00334	0.00215905	0.0017	77.85467128
rs7102454	0.0158	0.0079439	0.00217176	0.0018	77.04938272
rs7117238	-0.0131	-0.010063	0.0028316	0.0022	35.45661157
rs7117842	0.0111	0.0129036	0.00217222	0.0017	42.63321799
rs7123876	0.0119	0.00213851	0.00242617	0.0019	39.22714681
rs7124681	0.0263	-0.00617926	0.00211706	0.0016	270.1914063
rs7133378	0.0125	-0.0109059	0.00224171	0.0018	48.22530864
rs7134628	0.0172	0.00775265	0.00341902	0.0028	37.73469388
rs7138803	0.03	-0.00331928	0.00215922	0.0017	311.4186851
rs7144011	0.0282	-0.00423118	0.00251725	0.002	198.81
rs7147503	-0.0119	-0.00157219	0.00216639	0.0018	43.70679012
rs7164727	0.0182	-0.000760943	0.00222175	0.0017	114.615917
rs7172627	0.0117	-0.00259708	0.00209554	0.0017	47.36678201
rs7181498	-0.0163	0.0019949	0.00218469	0.0018	82.00308642
rs7186893	-0.0141	0.00349493	0.00235616	0.002	49.7025
rs7195386	-0.0133	-0.00728537	0.0020905	0.0017	61.20761246
rs719802	-0.0101	0.000582436	0.00214082	0.0018	31.4845679
rs7206395	0.0123	-0.00374537	0.00261168	0.0022	31.25826446
rs7206608	0.0132	-0.00202231	0.00223397	0.0019	48.26592798
rs7209235	-0.0111	0.0103888	0.00229172	0.0019	34.13019391
rs7217226	0.013	-0.0076543	0.00218378	0.0017	58.47750865
rs7220138	0.0123	-0.00253156	0.00228387	0.0019	41.90858726
rs7235205	0.0141	0.00145958	0.00241478	0.0019	55.07202216
rs7235563	-0.0098	0.00558181	0.00217602	0.0018	29.64197531
rs7239114	0.0124	-6.10E-05	0.00211058	0.0017	53.20415225
rs7239575	-0.0202	-0.00628847	0.00208727	0.0017	141.1903114
rs7243357	-0.0194	0.00589823	0.00274229	0.0021	85.34240363
rs7249143	0.0126	-0.00587013	0.00227091	0.0019	43.97783934
rs7254892	0.0281	-0.404713	0.00591811	0.0048	34.27126736
rs731834	-0.0107	-0.00412301	0.00209201	0.0018	35.33641975
rs7323827	-0.0102	0.00101896	0.00223431	0.0018	32.11111111
rs7332115	-0.0159	0.00482071	0.00216712	0.0017	87.47750865
rs7334078	-0.0121	0.00180671	0.00231951	0.0019	40.5567867
rs733594	0.0138	0.000730377	0.00234641	0.0018	58.77777778
rs7372452	0.0102	-0.00117482	0.00213105	0.0018	32.11111111
rs740157	-0.0116	7.35E-05	0.0021143	0.0016	52.5625
rs7421089	-0.0135	0.00041161	0.00229156	0.0019	50.48476454
rs7475340	0.009	-0.00436191	0.0020952	0.0016	31.640625
rs7488867	-0.0204	0.00395793	0.00239601	0.002	104.04
rs7498665	0.0271	-0.0037497	0.00213104	0.0017	254.1211073
rs7512146	-0.0094	4.19E-06	0.00208123	0.0017	30.57439446
rs7519259	0.0125	-0.00157361	0.00209305	0.0017	54.06574394
rs7534091	0.0113	0.0043843	0.00236158	0.0019	35.37119114
rs7535528	-0.0152	0.00077215	0.00216352	0.0018	71.30864198
rs7536433	-0.0156	-0.00688809	0.00255495	0.002	60.84
rs7550711	0.0649	-0.0375578	0.00655943	0.005	168.4804
rs7551507	-0.0184	0.00454709	0.00209639	0.0016	132.25
rs755407	-0.0116	-0.00138171	0.00236177	0.0018	41.5308642
rs7557796	-0.016	-0.00409608	0.00217735	0.0018	79.01234568
rs7560871	0.0218	0.00100912	0.00408337	0.0034	41.11072664
rs7561278	-0.0159	0.00196839	0.0025345	0.0021	57.32653061
rs756717	-0.0148	0.00120836	0.00215564	0.0017	75.79238754
rs7567655	0.027	-0.013278	0.00586359	0.0045	36
rs7578575	0.013	-0.00204117	0.00230468	0.0019	46.81440443
rs7599312	-0.0186	-0.00219086	0.00237171	0.0019	95.83379501
rs7600699	0.0149	0.00529565	0.00290697	0.0024	38.54340278
rs7601895	-0.0149	0.00235317	0.00226274	0.0019	61.49861496
rs7607351	-0.0119	0.00614113	0.00211686	0.0017	49
rs7607369	-0.0117	0.00902911	0.00209805	0.0016	53.47265625
rs761423	-0.0113	0.00150031	0.00208691	0.0017	44.183391
rs7615297	-0.0149	0.00703548	0.00291723	0.0024	38.54340278
rs762147	0.0115	-0.00221371	0.0023353	0.0019	36.63434903
rs7630080	-0.0168	0.01543	0.00387493	0.0031	29.36940687
rs7630302	-0.0212	0.00202383	0.0035252	0.0029	53.4411415
rs7640424	-0.0136	0.00323863	0.00225831	0.0018	57.08641975
rs7652415	0.0156	0.00189319	0.00310263	0.0026	36
rs765875	-0.0121	0.00285005	0.00208377	0.0017	50.66089965
rs7674623	0.0135	0.000449645	0.00263429	0.0022	37.65495868
rs7683836	-0.0114	0.000757114	0.00210507	0.0017	44.96885813
rs7685048	-0.0101	0.000942505	0.00209152	0.0017	35.29757785
rs7694732	-0.0099	0.00252293	0.00210094	0.0017	33.91349481
rs769674	-0.0135	0.00266332	0.00222798	0.0018	56.25
rs7715256	-0.0166	-0.00140746	0.00210503	0.0016	107.640625
rs7727781	-0.0097	0.00201478	0.00209888	0.0017	32.55709343
rs7730004	0.0148	0.00152794	0.00223268	0.0018	67.60493827
rs7730898	0.0168	-0.00137385	0.00234621	0.0018	87.11111111
rs774211	-0.0139	0.00313713	0.00279783	0.0022	39.91942149
rs7748777	0.0105	-0.00191076	0.00209826	0.0016	43.06640625
rs7760082	-0.0122	0.00142823	0.00221561	0.0018	45.9382716
rs7761673	-0.0126	0.00159254	0.00252076	0.0021	36
rs7770443	0.0149	-0.00993032	0.00297396	0.0025	35.5216
rs7779498	-0.0249	-0.00480379	0.00534123	0.0045	30.61777778
rs7780752	0.0139	-0.00326698	0.00217017	0.0018	59.63271605
rs7784465	0.0164	0.00680835	0.00307508	0.0025	43.0336
rs779206	-0.0127	-8.48E-05	0.00238061	0.002	40.3225
rs7801551	-0.0102	0.00438036	0.00216886	0.0018	32.11111111
rs7802342	0.0121	-0.00232057	0.00230095	0.0019	40.5567867
rs7805441	0.0109	0.000413892	0.00209776	0.0017	41.11072664
rs7811342	-0.0197	0.0029537	0.00349199	0.0029	46.14625446
rs7826312	0.0104	0.0036465	0.00213277	0.0017	37.42560554
rs7844647	-0.0123	0.00143675	0.00236609	0.0018	46.69444444
rs784944	-0.0122	0.00296271	0.0023584	0.0019	41.2299169
rs7865157	0.0177	-0.00101672	0.00343983	0.0028	39.96045918
rs7869771	-0.014	0.00334112	0.00232035	0.0019	54.29362881
rs7871866	0.0187	0.000769406	0.00290689	0.0024	60.71006944
rs7874154	0.0127	0.00322436	0.00209472	0.0017	55.80968858
rs7899106	0.0331	0.00149847	0.00479853	0.0037	80.02994887
rs7903146	-0.0181	-0.0108093	0.00229542	0.0018	101.1141975
rs7925214	0.0147	-0.00287857	0.00210576	0.0018	66.69444444
rs7925748	0.0122	-0.00158894	0.0021223	0.0018	45.9382716
rs7929418	-0.0113	-0.00233264	0.00214417	0.0018	39.41049383
rs7933205	0.0116	-0.00028203	0.00253549	0.0021	30.51247166
rs7947143	-0.018	0.000102217	0.00282189	0.0024	56.25
rs7950748	0.0118	0.00122158	0.00243068	0.002	34.81
rs7970953	0.0135	0.00315362	0.00232083	0.0018	56.25
rs7973955	-0.0126	0.00071957	0.00230221	0.0019	43.97783934
rs7975791	-0.0264	0.00356421	0.00536947	0.0043	37.69388859
rs7987314	-0.0146	0.00383052	0.0032962	0.0026	31.53254438
rs8016771	0.019	-0.0080862	0.00376117	0.0031	37.56503642
rs802460	0.0107	0.00225217	0.0021903	0.0018	35.33641975
rs8024716	-0.0117	0.00115351	0.00254038	0.0021	31.04081633
rs8033995	-0.0166	-0.000265113	0.00349915	0.0029	32.76575505
rs8036040	0.0109	-0.00215817	0.00208924	0.0017	41.11072664
rs8047395	0.0642	-0.0123151	0.00209161	0.0017	1426.17301
rs8061382	-0.0307	0.00889213	0.0057811	0.0049	39.25406081
rs8067737	-0.0166	0.0115395	0.00339403	0.003	30.61777778
rs8070454	-0.0098	-0.00724152	0.00213791	0.0017	33.23183391
rs8071182	0.0133	-0.00179056	0.00276886	0.0022	36.54752066
rs8088123	-0.0262	-0.000558907	0.00407461	0.0033	63.03397612
rs8092503	0.0165	0.00129528	0.00248988	0.0019	75.41551247
rs8097672	0.02	-0.00967531	0.00297493	0.0025	64
rs811054	0.0141	0.00744009	0.00210474	0.0017	68.79238754
rs8123881	0.0196	-0.000552252	0.00309701	0.0024	66.69444444
rs8181823	0.0127	-0.000662942	0.00244796	0.002	40.3225
rs818524	0.0106	0.00110092	0.00226291	0.0019	31.12465374
rs8192675	0.0152	0.0021252	0.00229782	0.0018	71.30864198
rs820071	-0.0121	0.00325077	0.00217546	0.0018	45.1882716
rs823074	-0.0112	0.00149185	0.00211303	0.0017	43.40484429
rs825680	-0.0104	0.00134363	0.00212999	0.0018	33.38271605
rs845084	0.014	0.00128086	0.00239233	0.002	49
rs849135	0.0109	0.00542064	0.00208464	0.0016	46.41015625
rs852056	-0.0128	0.00279853	0.00243378	0.002	40.96
rs857601	0.0104	0.000587062	0.0022736	0.0019	29.96121884
rs879620	0.0231	-0.00269758	0.00214827	0.0018	164.6944444
rs881301	0.0097	-0.000535651	0.00211098	0.0017	32.55709343
rs889398	-0.0196	0.00227921	0.0021276	0.0016	150.0625
rs895330	-0.0201	0.00218528	0.00263164	0.0023	76.37240076
rs896183	0.0102	0.000221844	0.00213685	0.0017	36
rs901630	-0.0146	4.45E-05	0.00213348	0.0017	73.75778547
rs903959	0.0106	-0.0034101	0.00213463	0.0018	34.67901235
rs905938	0.0149	-0.00458993	0.00235582	0.0019	61.49861496
rs9077	-0.0138	-0.00427316	0.0022282	0.0019	52.7534626
rs925421	-0.0116	-0.0023408	0.00239072	0.002	33.64
rs9267677	0.0207	0.0116846	0.00353227	0.0028	54.65433673
rs9294260	0.0147	0.000586896	0.00209786	0.0016	84.41015625
rs9296723	0.0106	-0.00122583	0.002168	0.0018	34.67901235
rs9299	0.0121	0.0121843	0.0021927	0.0018	45.1882716
rs930295	-0.0211	-0.00283419	0.00281797	0.0023	84.16068053
rs9318686	0.0105	0.00329954	0.00221097	0.0018	34.02777778
rs9321951	0.0102	-0.00183268	0.00225548	0.0019	28.8199446
rs9326846	0.0108	5.25E-05	0.002261	0.0019	32.31024931
rs9332817	-0.0382	-0.0161823	0.00648794	0.006	40.53444444
rs934515	0.0185	-0.00495788	0.00328155	0.0027	46.9478738
rs9349239	-0.0122	-0.000821448	0.00208769	0.0017	51.5017301
rs9356132	0.0099	-0.00488986	0.00226451	0.0018	30.25
rs9361779	0.011	-0.00182912	0.00209533	0.0017	41.86851211
rs936227	0.0118	0.0125021	0.00215886	0.0017	48.1799308
rs9362662	-0.0112	0.000629181	0.00209176	0.0017	43.40484429
rs9364687	-0.0106	0.000271568	0.0021196	0.0017	38.87889273
rs9367368	-0.0121	0.000949168	0.00229045	0.0018	45.1882716
rs9388766	-0.0109	0.0109797	0.00226983	0.0018	36.66975309
rs9395747	0.0151	-0.0033398	0.00229699	0.0019	63.16066482
rs9397927	0.0119	0.00367811	0.00239005	0.002	35.4025
rs9408882	-0.0093	-0.000770355	0.0020955	0.0016	33.78515625
rs9426003	-0.0116	0.000377629	0.00228719	0.0019	37.27423823
rs945211	0.013	0.000328363	0.00213882	0.0018	52.16049383
rs9463175	-0.0108	0.00413295	0.00221707	0.0017	40.35986159
rs946824	-0.0206	-0.00646531	0.0030937	0.0026	62.77514793
rs9475173	0.0108	-0.000975296	0.00221424	0.0019	32.31024931
rs9478671	0.012	0.000698803	0.00256061	0.0021	32.65306122
rs9489622	0.0103	-0.00193446	0.00208929	0.0017	36.70934256
rs9507983	0.0156	-0.00256305	0.00215463	0.0018	75.11111111
rs9527455	-0.0117	-0.000714056	0.00244983	0.002	34.2225
rs9527958	0.0102	0.00188985	0.0022031	0.0018	32.11111111
rs9530843	-0.0128	-0.000247897	0.00210674	0.0018	50.56790123
rs9538141	0.0164	-0.00198624	0.00210208	0.0017	93.06574394
rs954018	-0.013	0.000261239	0.00227963	0.0018	52.16049383
rs9540493	-0.0139	0.00307749	0.00210576	0.0017	66.85467128
rs9547153	0.0098	-0.000585535	0.0021816	0.0017	33.23183391
rs9571687	-0.0129	-0.000905529	0.002224	0.0018	51.36111111
rs9615905	0.011	0.000903047	0.00209523	0.0017	41.86851211
rs961917	-0.0116	0.00228436	0.00236065	0.002	33.64
rs962796	-0.0148	-0.00167708	0.00261095	0.0022	45.25619835
rs9644681	-0.0103	-0.00576485	0.00220918	0.0018	32.74382716
rs9650755	0.0154	0.000870554	0.0023689	0.002	59.29
rs9688431	-0.0231	0.000118361	0.00444696	0.0035	43.56
rs972283	-0.0096	0.00729583	0.00208266	0.0016	36
rs977747	-0.0169	0.00456127	0.00211122	0.0017	98.82698962
rs980329	0.0133	-0.00309696	0.0024024	0.002	44.2225
rs9806058	-0.0164	-0.000801086	0.00315605	0.0026	39.78698225
rs9810356	0.0137	-0.00181535	0.00273834	0.0023	35.48015123
rs9814557	0.01	0.0113604	0.00222834	0.0018	30.86419753
rs9816226	0.0323	-0.000735062	0.00268974	0.0021	236.5736961
rs9827823	-0.0193	0.00220797	0.00290015	0.0024	64.66840278
rs9845966	-0.0105	0.00369718	0.00209479	0.0017	38.14878893
rs9848399	-0.0164	-0.00530872	0.00317631	0.0026	39.78698225
rs987237	0.0409	-0.00812435	0.00271364	0.0021	379.3219955
rs9904177	0.0117	-0.00355102	0.00234871	0.002	34.2225
rs995258	-0.0144	0.00456314	0.00209199	0.0017	71.75086505
rs9964756	0.0164	-0.00124249	0.00335165	0.0028	34.30612245
rs9965170	-0.0097	0.00108441	0.00211255	0.0017	32.55709343
rs998584	-0.0131	0.00789574	0.00208885	0.0017	59.38062284
rs998732	-0.0171	0.00485203	0.00282074	0.0022	60.41528926
rs9989141	0.0162	-0.00396137	0.00216904	0.0017	90.80968858
rs9994654	-0.0136	0.00746044	0.00262818	0.0022	38.21487603
rs999889	-0.0108	0.00306793	0.00231842	0.0019	32.31024931
