# Supplementary material for: The role of lipid traits in mediating the effect of body mass index on serum urate
Source: Front Endocrinol (Lausanne). 2022 Sep 23;13:938891. doi: 10.3389/fendo.2022.938891 (PMC9539818; doi:10.3389/fendo.2022.938891)
Supplement: Supplementary file 1 [file DataSheet_1.zip › Supplementary file/SNPs used in BMI-TC.csv]

SNP	beta.exposure	beta.outcome	se.outcome	se.exposure	F value
rs10007906	0.0133	0.0069	0.0054	0.0018	54.59567901
rs10009336	-0.014	-0.01	0.0048	0.0022	40.49586777
rs1000940	0.0154	-0.0017	0.0038	0.0018	73.19753086
rs10058464	-0.0175	0.0061	0.0077	0.0027	42.00960219
rs1006353	-0.0126	-0.001	0.004	0.0019	43.97783934
rs1006896	-0.0234	0.0119	0.0087	0.0027	75.11111111
rs10071816	0.0123	0.0038	0.007	0.0022	31.25826446
rs1007934	-0.012	0.0062	0.0051	0.0017	49.82698962
rs10118866	0.012	0.0023	0.006	0.0021	32.65306122
rs10119216	0.01	0.006	0.0045	0.0018	30.86419753
rs10130354	-0.0191	-0.0212	0.0107	0.003	40.53444444
rs10131890	0.0222	0.0117	0.0109	0.0039	32.40236686
rs10132280	-0.0223	0.0024	0.0038	0.0018	153.4845679
rs1014194	-0.0102	-0.0063	0.0053	0.0018	32.11111111
rs10144318	-0.0092	-0.0041	0.0035	0.0016	33.0625
rs10146527	-0.0137	0.0045	0.004	0.0017	64.94463668
rs10163018	-0.0114	2.00E-04	0.0053	0.0018	40.11111111
rs10182181	0.0325	0.008	0.0035	0.0016	412.5976563
rs10192119	0.0166	-0.0034	0.0046	0.0022	56.9338843
rs10197031	0.0166	5.00E-04	0.0056	0.0019	76.33240997
rs10198345	0.0109	-0.0012	0.0054	0.0018	36.66975309
rs1020548	-0.0132	0.0052	0.0068	0.0023	32.93761815
rs1021066	0.0096	0.0083	0.0052	0.0017	31.88927336
rs10211055	0.0157	0.0025	0.0053	0.0018	76.07716049
rs10243319	-0.0107	-0.0041	0.0052	0.0018	35.33641975
rs10259665	-0.0109	3.00E-04	0.0055	0.0019	32.91135734
rs10259786	-0.0114	0.0056	0.0053	0.0018	40.11111111
rs10269783	0.0133	0.0012	0.0036	0.0017	61.20761246
rs1038088	0.0117	-0.0062	0.0035	0.0016	53.47265625
rs10408013	0.0111	-0.0062	0.004	0.0018	38.02777778
rs10431745	-0.0203	0.0253	0.0103	0.0033	37.84113866
rs10438964	-0.0127	-0.0036	0.0057	0.0019	44.67867036
rs1045411	-0.0148	-0.0163	0.004	0.0019	60.67590028
rs10460960	0.0197	-0.0013	0.0056	0.0025	62.0944
rs10461497	0.0113	-0.0018	0.0051	0.0017	44.183391
rs10483389	0.0342	-0.0028	0.0096	0.0042	66.30612245
rs1048932	-0.016	-0.0027	0.0035	0.0017	88.58131488
rs10491182	-0.0187	0.0243	0.0066	0.0031	36.38813736
rs10497810	-0.0167	-6.00E-04	0.0065	0.0022	57.62190083
rs10499276	0.0172	0.0013	0.0051	0.0025	47.3344
rs10510419	-0.0177	0.0088	0.0053	0.0023	59.22306238
rs10514222	-0.0164	0.016	0.0085	0.0029	31.98097503
rs10668	-0.0131	0.0068	0.0062	0.0018	52.96604938
rs10733051	-0.0097	-0.0019	0.0035	0.0016	36.75390625
rs10744146	-0.0122	-0.0012	0.0051	0.0017	51.5017301
rs10745785	-0.0111	0.0021	0.0053	0.0018	38.02777778
rs10757826	0.0105	2.00E-04	0.0038	0.0018	34.02777778
rs1075901	0.0121	-6.00E-04	0.0036	0.0016	57.19140625
rs10765208	0.0191	0.0018	0.0106	0.0035	29.78040816
rs10768994	-0.0114	-0.0096	0.0035	0.0017	44.96885813
rs10772055	0.0172	-0.0086	0.0052	0.0024	51.36111111
rs10779751	-0.0139	-0.011	0.004	0.0018	59.63271605
rs10795422	0.0139	-0.0047	0.0056	0.0019	53.52077562
rs10797115	0.0124	-0.0138	0.0051	0.0017	53.20415225
rs10803762	0.0116	5.00E-04	0.0053	0.0018	41.5308642
rs10811901	0.0111	-0.0045	0.0036	0.0017	42.63321799
rs10818810	0.0126	0.0034	0.0038	0.0017	54.93425606
rs10818938	0.0114	0.003	0.0052	0.0017	44.96885813
rs10830452	0.0111	-0.0036	0.0055	0.0018	38.02777778
rs10832778	0.0125	-0.0107	0.0037	0.0017	54.06574394
rs10838465	-0.014	-0.0062	0.0055	0.0019	54.29362881
rs10840606	0.0164	-0.0017	0.0075	0.0024	46.69444444
rs10846428	0.0106	-0.003	0.0042	0.0019	31.12465374
rs10851523	-0.0108	0.0014	0.0051	0.0019	32.31024931
rs10878946	-0.0141	7.00E-04	0.0055	0.0019	55.07202216
rs10883553	0.0119	-0.0018	0.0056	0.0018	43.70679012
rs10883759	-0.0122	0.0038	0.0041	0.0018	45.9382716
rs10886017	0.0152	0.0011	0.0041	0.0019	64
rs10889550	0.0243	7.00E-04	0.0087	0.0041	35.12730518
rs10904675	0.0117	-0.0022	0.0061	0.0021	31.04081633
rs10915840	-0.0118	0.0043	0.0058	0.0019	38.57063712
rs10920678	-0.0155	0.0018	0.0036	0.0016	93.84765625
rs10923724	-0.0118	0.002	0.0037	0.0016	54.390625
rs10929925	-0.0143	-0.001	0.0036	0.0016	79.87890625
rs10938397	0.0324	0.0055	0.0037	0.0016	410.0625
rs10942267	-0.0156	0.0092	0.0056	0.0019	67.41274238
rs10942476	-0.0099	-0.0043	0.0051	0.0017	33.91349481
rs10962549	0.0198	0.004	0.0072	0.0023	74.10964083
rs10971721	-0.0199	-0.0075	0.0077	0.0028	50.51147959
rs10989568	-0.0107	0.004	0.0051	0.0017	39.61591696
rs11001963	0.0108	0.0068	0.0052	0.0018	36
rs11056875	-0.0138	0.0031	0.0073	0.0024	33.0625
rs11066188	-0.012	-0.0293	0.0037	0.0017	49.82698962
rs11074446	-0.0225	-0.0036	0.005	0.0024	87.890625
rs11075489	-0.0111	0.0079	0.0051	0.0017	42.63321799
rs11079849	-0.0188	-0.001	0.0055	0.0019	97.90581717
rs11084553	-0.021	-9.00E-04	0.0072	0.0024	76.5625
rs11089885	-0.0103	-0.0044	0.0054	0.0018	32.74382716
rs11096549	0.0109	-9.00E-04	0.0056	0.0019	32.91135734
rs11115176	-0.0121	-0.0092	0.0042	0.0019	40.5567867
rs11118308	-0.0101	0.0103	0.0036	0.0016	39.84765625
rs11119208	-0.0095	-0.0015	0.0036	0.0017	31.2283737
rs11121210	0.0108	-0.0072	0.0053	0.0018	36
rs11128760	-0.011	-0.0055	0.0052	0.0017	41.86851211
rs11129662	0.0121	0.0072	0.0054	0.0018	45.1882716
rs11138082	-0.0123	-0.0095	0.0066	0.0022	31.25826446
rs11138313	-0.0169	-0.0131	0.0093	0.0028	36.42984694
rs11150911	-0.0133	9.00E-04	0.004	0.0018	54.59567901
rs11152368	0.0115	0.0054	0.0052	0.0017	45.76124567
rs11165643	0.0206	-3.00E-04	0.0036	0.0017	146.8373702
rs11170468	-0.0123	-8.00E-04	0.0042	0.0019	41.90858726
rs11173522	0.0128	-5.00E-04	0.0063	0.0021	37.15192744
rs11191548	0.0268	-0.0067	0.0063	0.003	79.80444444
rs11228824	-0.0128	0.0089	0.0066	0.0022	33.85123967
rs11251352	0.0109	0.0081	0.0055	0.0018	36.66975309
rs1125804	-0.0105	-0.0025	0.0053	0.0018	34.02777778
rs1128249	0.0113	-0.0199	0.0036	0.0017	44.183391
rs11496125	0.0169	-0.0021	0.0052	0.0017	98.82698962
rs1150659	-0.0139	-0.0138	0.0043	0.0019	53.52077562
rs11538	0.0135	-0.0054	0.0068	0.0023	34.45179584
rs1154659	0.0119	0.0013	0.0065	0.0022	29.25826446
rs11577094	0.0182	-5.00E-04	0.0066	0.003	36.80444444
rs11577179	0.0108	-0.0099	0.0036	0.0017	40.35986159
rs11581304	0.0182	-0.0116	0.0091	0.003	36.80444444
rs1158684	0.0099	0.0022	0.0052	0.0017	33.91349481
rs1158805	-0.0137	0.0044	0.0052	0.0018	57.92901235
rs11604688	-0.0103	-0.0095	0.0052	0.0017	36.70934256
rs11611246	0.024	-0.0019	0.0048	0.002	144
rs11635675	-0.0124	0.01	0.0057	0.0018	47.45679012
rs11649864	0.0178	0.0038	0.0102	0.0031	32.9698231
rs11670142	0.0111	-0.0028	0.0056	0.0018	38.02777778
rs11672660	-0.034	-0.025	0.0045	0.0021	262.1315193
rs1169091	-0.0113	-0.0017	0.0058	0.002	31.9225
rs11702843	0.0114	0.0011	0.0064	0.002	32.49
rs11708733	-0.0227	0.0288	0.0119	0.0041	30.65377751
rs11713193	0.0239	-0.0074	0.0051	0.0017	197.650519
rs11738695	0.0097	0.0055	0.0051	0.0017	32.55709343
rs11739877	0.0117	0.0041	0.0054	0.0018	42.25
rs11753081	-0.0138	-0.002	0.0046	0.0021	43.18367347
rs11754747	0.0116	-0.0062	0.0042	0.0019	37.27423823
rs11781222	-0.0158	-0.0275	0.0054	0.0024	43.34027778
rs11790280	0.0103	0.0047	0.0052	0.0018	32.74382716
rs11792069	-0.0145	0.0056	0.0112	0.0024	36.50173611
rs11792311	-0.0144	-0.0092	0.0059	0.002	51.84
rs11855853	-0.0145	-0.0076	0.0061	0.002	52.5625
rs11866815	-0.0156	0.003	0.0041	0.0019	67.41274238
rs1187352	0.0119	0.0018	0.0054	0.0018	43.70679012
rs11880870	-0.0189	0.0026	0.0042	0.0017	123.6020761
rs11889536	-0.0189	-0.0095	0.0074	0.0024	62.015625
rs11904490	-0.0099	0.0021	0.0058	0.0018	30.25
rs11915371	0.0149	-3.00E-04	0.0062	0.0021	50.34240363
rs11917965	0.0115	0.0054	0.0051	0.0018	40.81790123
rs11945861	-0.0148	-0.0055	0.0061	0.002	54.76
rs11951673	-0.0123	0.0024	0.0036	0.0017	52.34948097
rs1199334	-0.0142	0.0073	0.0046	0.0021	45.72335601
rs12033257	-0.0146	-0.007	0.0063	0.0018	65.79012346
rs12041258	-0.0146	-0.0029	0.0062	0.002	53.29
rs12042959	-0.0144	0.0078	0.0071	0.0024	36
rs12044597	0.0143	-0.0031	0.0036	0.0016	79.87890625
rs12062845	0.0139	-2.00E-04	0.0063	0.0021	43.81179138
rs12065553	0.0115	0.0122	0.0057	0.0019	36.63434903
rs12098284	0.0178	0.0073	0.0079	0.0026	46.86982249
rs12149756	-0.0125	-0.0055	0.0043	0.0019	43.28254848
rs12150665	-0.0162	-0.0084	0.0036	0.0017	90.80968858
rs1218822	0.0168	0.0034	0.0038	0.0017	97.66089965
rs12189178	0.0364	0.0186	0.0096	0.0046	62.61625709
rs12206564	0.0113	-0.0127	0.005	0.0017	44.183391
rs1227247	0.0102	-0.0038	0.0055	0.0019	28.8199446
rs12299814	-0.0157	0.0044	0.0061	0.002	61.6225
rs12325419	-0.0188	-0.0144	0.0079	0.0027	48.48285322
rs12364470	0.0178	-0.0013	0.005	0.0022	65.46280992
rs12369179	-0.0359	-0.0052	0.0106	0.0031	134.1113424
rs1241986	-0.0139	0.0011	0.0072	0.0024	33.54340278
rs12429545	0.0316	-0.0053	0.0054	0.0025	159.7696
rs12430890	-0.0143	-0.001	0.0081	0.0025	32.7184
rs12439798	0.0125	-0.0025	0.0052	0.0017	54.06574394
rs12443621	0.0096	-0.0013	0.0051	0.0017	31.88927336
rs12444616	-0.0117	0.0082	0.0063	0.0021	31.04081633
rs12446632	-0.0352	0.0071	0.0053	0.0024	215.1111111
rs12448257	0.0184	9.00E-04	0.0044	0.002	84.64
rs12448738	0.0168	-0.0303	0.0074	0.0025	45.1584
rs12454712	0.0144	0.0035	0.0041	0.0018	64
rs12468863	-0.0153	0.0112	0.0036	0.0016	91.44140625
rs12476772	0.0123	0.01	0.0054	0.0018	46.69444444
rs12477088	-0.0145	-0.006	0.0051	0.0017	72.75086505
rs12488237	0.0235	0.0127	0.0081	0.0036	42.61188272
rs12502727	0.016	-6.00E-04	0.0089	0.0028	32.65306122
rs12519552	0.0132	-9.00E-04	0.007	0.0024	30.25
rs12538435	-0.0135	-0.0019	0.0057	0.002	45.5625
rs12564992	0.0196	-0.008	0.0056	0.0026	56.82840237
rs12589208	0.0126	-0.0041	0.0075	0.0023	30.01134216
rs12593036	-0.0154	-1.00E-04	0.0057	0.0019	65.69529086
rs12595158	-0.0394	-0.0038	0.0103	0.0054	53.23593964
rs12602912	0.0176	0.0166	0.0044	0.0021	70.24036281
rs1260326	0.0105	-0.0512	0.0036	0.0017	38.14878893
rs12604935	0.011	-9.00E-04	0.0054	0.0018	37.34567901
rs12615778	-0.0104	0.0027	0.0055	0.0019	29.96121884
rs12620249	0.0135	1.00E-04	0.0075	0.0025	29.16
rs12628891	-0.0112	0.011	0.0058	0.0019	34.74792244
rs12629015	-0.0135	0.0142	0.0067	0.0023	34.45179584
rs12630999	0.0175	0.0012	0.0041	0.0019	84.83379501
rs1263618	0.012	-0.0019	0.0037	0.0017	49.82698962
rs12675063	0.0156	-0.0036	0.006	0.0026	36
rs12680842	-0.0133	0.0039	0.0038	0.0018	54.59567901
rs12705977	0.0132	0.0031	0.0051	0.0017	60.29065744
rs1275691	-0.0094	4.00E-04	0.0036	0.0016	34.515625
rs12759296	-0.0104	0.0072	0.0057	0.0018	33.38271605
rs12762034	0.024	-0.0012	0.0095	0.0032	56.25
rs1277723	0.0113	-0.0015	0.0043	0.002	31.9225
rs12779328	0.0105	0.0025	0.0058	0.0019	30.5401662
rs12885454	-0.0185	7.00E-04	0.0037	0.0017	118.4256055
rs12888545	0.0136	-0.0049	0.006	0.002	46.24
rs12888955	-0.0178	0.0033	0.0053	0.0018	97.79012346
rs12939549	-0.018	0.0025	0.0036	0.0016	126.5625
rs12953970	0.0125	0.0036	0.0068	0.0023	29.536862
rs1296328	-0.0179	-0.0058	0.0053	0.0018	98.89197531
rs12989476	0.013	-0.003	0.0054	0.0018	52.16049383
rs13012099	-0.014	-0.0047	0.0054	0.0018	60.49382716
rs13021737	0.0574	-0.0057	0.0046	0.0021	747.1111111
rs13032879	-0.0137	-0.0079	0.0078	0.0025	30.0304
rs13072095	0.0095	0.0023	0.0038	0.0017	31.2283737
rs13072412	-0.0108	0.0013	0.0051	0.0017	40.35986159
rs13105058	-0.0109	-0.0025	0.0053	0.0018	36.66975309
rs13107325	0.047	-0.0328	0.0081	0.0032	215.7226563
rs13110266	-0.0117	-7.00E-04	0.0036	0.0017	47.36678201
rs13153166	-0.0232	-0.0144	0.0103	0.004	33.64
rs13159555	0.0119	0.0035	0.0064	0.0021	32.11111111
rs13168288	-0.0133	-0.0033	0.0057	0.002	44.2225
rs13174863	0.0192	6.00E-04	0.005	0.0023	69.68620038
rs13184896	-0.0133	0.0074	0.0036	0.0016	69.09765625
rs13191362	-0.0236	6.00E-04	0.0055	0.0025	89.1136
rs13201877	0.0152	0.0016	0.0052	0.0024	40.11111111
rs1320903	0.0216	-0.0054	0.0054	0.0018	144
rs1321432	0.0201	9.00E-04	0.0053	0.0018	124.6944444
rs13227658	-0.0157	-0.0052	0.0051	0.0017	85.29065744
rs13240600	-0.0204	-0.0062	0.0074	0.0024	72.25
rs13250058	0.0112	-0.0052	0.0038	0.0018	38.71604938
rs13263601	0.0154	-0.009	0.0053	0.0018	73.19753086
rs13267015	0.0105	-0.0047	0.0056	0.0019	30.5401662
rs13290794	-0.0141	0.0041	0.0052	0.0018	61.36111111
rs13292976	0.0131	0.0038	0.0051	0.0017	59.38062284
rs13298062	-0.0137	-0.0033	0.0064	0.0022	38.77892562
rs13329567	-0.0293	0.0016	0.0044	0.002	214.6225
rs1336486	0.0141	-9.00E-04	0.0053	0.0018	61.36111111
rs13380104	-0.0136	0.001	0.0052	0.0017	64
rs13417156	0.0144	0.0124	0.004	0.0017	71.75086505
rs13425435	0.012	-0.0085	0.0053	0.0018	44.44444444
rs13432055	0.0117	3.00E-04	0.0039	0.0018	42.25
rs1345942	0.0104	0.0039	0.0052	0.0018	33.38271605
rs1361739	0.0176	1.00E-04	0.0053	0.0018	95.60493827
rs1363695	-0.013	0.0039	0.0062	0.0021	38.32199546
rs1365466	-0.0137	-0.0028	0.0041	0.0019	51.99168975
rs1371108	0.0119	-0.0048	0.0053	0.0018	43.70679012
rs1402025	0.0121	-0.0082	0.0061	0.0021	33.19954649
rs1408487	0.0182	-0.0043	0.0101	0.0032	32.34765625
rs1409818	0.0201	-0.0042	0.0085	0.0029	48.039239
rs1412235	0.0246	-6.00E-04	0.0039	0.0017	209.3979239
rs1421334	-0.0125	-0.0014	0.0052	0.0018	48.22530864
rs1430387	-0.0114	0.0096	0.0052	0.0017	44.96885813
rs1431659	-0.0196	-0.0047	0.0058	0.0019	106.4155125
rs1445305	-0.0161	0.0048	0.0085	0.0029	30.8216409
rs1452075	0.0141	-5.00E-04	0.0039	0.0018	61.36111111
rs1454148	0.0106	-0.0054	0.0058	0.0019	31.12465374
rs1465900	-0.0125	-0.0028	0.0042	0.002	39.0625
rs1476322	0.0101	-2.00E-04	0.0051	0.0017	35.29757785
rs1477199	0.0228	-0.0076	0.0052	0.0024	90.25
rs1485038	0.0143	0.0036	0.0065	0.0022	42.25
rs1492767	0.0094	-0.001	0.0036	0.0016	34.515625
rs1496742	0.0094	-0.001	0.0052	0.0017	30.57439446
rs1503526	0.014	-2.00E-04	0.0039	0.0017	67.8200692
rs1511471	0.0113	0.0021	0.0055	0.0019	35.37119114
rs1512914	-0.0126	0.0035	0.0052	0.0018	49
rs1522569	-0.0164	-0.0011	0.0066	0.0022	55.57024793
rs1523768	-0.011	3.00E-04	0.0038	0.0017	41.86851211
rs1526665	0.0117	0.0012	0.0055	0.0018	42.25
rs1528435	0.0164	0.0043	0.0036	0.0017	93.06574394
rs1544459	0.0103	0.0026	0.0035	0.0016	41.44140625
rs155510	0.0165	-0.0021	0.0063	0.0021	61.73469388
rs1579200	-0.0136	-0.0095	0.0068	0.0023	34.96408318
rs1579557	0.0213	0.008	0.0055	0.0019	125.6759003
rs1584121	0.0126	-0.0033	0.0066	0.0022	32.80165289
rs159032	0.0129	0.004	0.0064	0.002	41.6025
rs1596299	0.0102	0.008	0.0058	0.0019	28.8199446
rs1608445	-0.0104	-0.0018	0.0052	0.0018	33.38271605
rs1625427	-0.013	0.0059	0.0054	0.0018	52.16049383
rs1634350	0.012	0.0042	0.0051	0.0018	44.44444444
rs1657930	-0.0123	-0.008	0.0063	0.0022	31.25826446
rs1658820	0.0141	6.00E-04	0.0063	0.0021	45.08163265
rs1668633	0.01	-0.0068	0.0052	0.0017	34.60207612
rs16833232	-0.0109	-0.0018	0.0059	0.0019	32.91135734
rs16846136	0.0129	0.0018	0.0057	0.0019	46.09695291
rs16851483	0.0369	-0.0136	0.0107	0.0035	111.1518367
rs16867703	0.0137	0.0024	0.0053	0.0018	57.92901235
rs16871902	0.0125	-0.0061	0.0053	0.0017	54.06574394
rs16876869	0.0147	-0.0075	0.0078	0.0025	34.5744
rs1689437	0.0251	0.0071	0.0076	0.0034	54.49913495
rs16903285	0.0331	-0.001	0.0074	0.0026	162.0724852
rs16906845	-0.0225	0.0025	0.0115	0.0038	35.05886427
rs16907751	-0.0209	-0.0068	0.007	0.003	48.53444444
rs16916303	-0.0156	0.0165	0.0092	0.0028	31.04081633
rs16932761	-0.014	0.0066	0.0058	0.002	49
rs16940823	-0.0146	-0.0037	0.0069	0.0023	40.29489603
rs16965225	0.0216	0.0089	0.0076	0.0034	40.35986159
rs16966801	0.0156	-0.0075	0.0065	0.0022	50.28099174
rs16982345	0.0122	0.002	0.0067	0.002	37.21
rs17001561	0.0151	-0.0022	0.0049	0.0023	43.1020794
rs17014375	0.0172	-0.0134	0.0077	0.0025	47.3344
rs17019087	0.0109	0.0136	0.0053	0.0018	36.66975309
rs1704190	0.0098	6.00E-04	0.0052	0.0018	29.64197531
rs17056301	0.0118	-0.005	0.0058	0.002	34.81
rs17066842	-0.0676	0.0116	0.0095	0.0042	259.0566893
rs17069831	-0.0109	0.0027	0.0057	0.0019	32.91135734
rs1707322	0.0128	0.0073	0.0039	0.0018	50.56790123
rs17094222	0.0181	0.001	0.0044	0.002	81.9025
rs17105272	0.011	-2.00E-04	0.0056	0.0019	33.51800554
rs17119937	0.0212	0.0171	0.0112	0.0036	34.67901235
rs17120344	0.0224	-0.0473	0.0107	0.0037	36.65157049
rs17200912	-0.0145	0.004	0.0059	0.002	52.5625
rs17201143	-0.0103	-8.00E-04	0.0056	0.0019	29.38781163
rs17203016	0.015	-0.0025	0.0046	0.002	56.25
rs17207196	-0.0221	0.0156	0.0058	0.0018	150.7438272
rs17236194	0.0153	0.0048	0.0049	0.0024	40.640625
rs17267020	0.012	-0.0077	0.0053	0.0018	44.44444444
rs17272434	-0.0105	0.0037	0.0038	0.0018	34.02777778
rs1730859	-0.0118	-0.0138	0.0038	0.0017	48.1799308
rs17309825	0.0312	-0.0047	0.0089	0.0042	55.18367347
rs17387761	-0.0106	0.0179	0.0057	0.0019	31.12465374
rs17391694	0.0317	0.0051	0.0061	0.0025	160.7824
rs17399237	-0.0129	-0.0034	0.0052	0.0017	57.58131488
rs17405819	-0.0215	-0.0016	0.0039	0.0018	142.6697531
rs17424278	0.017	-0.0045	0.0083	0.0028	36.8622449
rs17446091	0.0123	0.0041	0.0044	0.002	37.8225
rs17513613	0.0186	0.0039	0.0038	0.0018	106.7777778
rs175165	-0.0103	-5.00E-04	0.0054	0.0018	32.74382716
rs17522122	0.0159	-5.00E-04	0.0038	0.0017	87.47750865
rs17531363	-0.0133	0.0132	0.0055	0.0019	49
rs17535749	0.015	-0.0049	0.0061	0.0027	30.86419753
rs17538472	0.0129	-0.0203	0.0063	0.0022	34.3822314
rs17551974	-0.0141	-0.002	0.0066	0.0022	41.07644628
rs17573940	0.0113	-0.0018	0.0042	0.0018	39.41049383
rs17599948	-0.013	-0.0053	0.005	0.0022	34.91735537
rs17608150	0.0196	0.0088	0.0066	0.0031	39.97502601
rs17619973	-0.02	0.0075	0.0071	0.0032	39.0625
rs17636031	0.016	0.0028	0.0043	0.0019	70.91412742
rs17681708	0.0106	0.0138	0.0055	0.0018	34.67901235
rs17695092	-0.0106	-0.0026	0.004	0.0018	34.67901235
rs17709991	0.011	0.0044	0.004	0.0018	37.34567901
rs17720922	0.0131	0.0018	0.0066	0.0022	35.45661157
rs17724992	-0.0183	0.003	0.0041	0.0019	92.76731302
rs17757975	-0.0143	-3.00E-04	0.0072	0.0024	35.50173611
rs1776209	-0.0107	-0.0012	0.0056	0.0019	31.71468144
rs17776719	0.0167	-0.0026	0.007	0.0025	44.6224
rs17789218	0.013	-0.0202	0.0042	0.0019	46.81440443
rs17805532	0.0226	-0.0012	0.0114	0.0039	33.58053912
rs17806379	-0.0258	0.0021	0.0067	0.0022	137.5289256
rs17820822	-0.0143	0.0041	0.0053	0.0018	63.11419753
rs1829130	0.011	0.0031	0.0054	0.0019	33.51800554
rs1830074	0.0115	0.0074	0.0059	0.0019	36.63434903
rs1852006	-0.0156	-0.0016	0.0054	0.0018	75.11111111
rs1853639	-0.0111	0.0022	0.006	0.0018	38.02777778
rs1863652	-0.0115	-0.0116	0.0053	0.0018	40.81790123
rs1865341	0.0128	-0.0043	0.0058	0.002	40.96
rs1876359	0.013	0.0063	0.0037	0.0017	58.47750865
rs1884389	-0.0103	-0.0015	0.0051	0.0017	36.70934256
rs1885728	0.0108	0.0045	0.0058	0.0019	32.31024931
rs1891215	0.0117	-0.0016	0.0052	0.0017	47.36678201
rs1895957	0.0171	0.0021	0.0061	0.0021	66.30612245
rs1899689	0.0117	-0.0072	0.0036	0.0016	53.47265625
rs1899898	-0.0113	3.00E-04	0.0054	0.0018	39.41049383
rs1911746	-0.0117	0.0015	0.0043	0.0019	37.91966759
rs1912631	-0.0119	0.003	0.0053	0.0018	43.70679012
rs1927790	0.0148	3.00E-04	0.0036	0.0016	85.5625
rs1928295	-0.0141	0.0031	0.0035	0.0016	77.66015625
rs1937683	0.0109	-8.00E-04	0.0053	0.0018	36.66975309
rs1941213	-0.0117	-0.0077	0.0058	0.002	34.2225
rs1941697	0.0123	-4.00E-04	0.0052	0.0017	52.34948097
rs1964927	0.0124	-0.0059	0.0053	0.0018	47.45679012
rs1982441	0.0175	0.0165	0.0075	0.0026	45.30325444
rs1990573	0.013	-0.0057	0.0039	0.0018	52.16049383
rs1993709	0.0331	-0.0028	0.0048	0.0021	248.4376417
rs2007231	-0.0104	-0.0016	0.0052	0.0018	33.38271605
rs2009416	-0.0121	-0.0061	0.0056	0.0018	45.1882716
rs2012502	0.0113	0.0022	0.0037	0.0017	44.183391
rs2023671	-0.0122	0.0061	0.006	0.002	37.21
rs2029085	-0.0164	-0.0014	0.008	0.0028	34.30612245
rs2044469	0.0144	-0.0085	0.0053	0.0018	64
rs2051559	0.0176	0.0103	0.0079	0.0026	45.82248521
rs2057316	-0.0229	-0.0208	0.0125	0.0042	29.72845805
rs2065418	-0.0166	-0.008	0.0053	0.0018	85.04938272
rs2075650	-0.0244	0.1432	0.0052	0.0023	112.5444234
rs208015	-0.0356	0	0.0097	0.0034	109.633218
rs2080454	-0.0129	0.0014	0.0036	0.0017	57.58131488
rs2100814	0.0113	0.0013	0.0051	0.0017	44.183391
rs2119753	-0.0102	0.0058	0.0052	0.0018	32.11111111
rs2122042	0.0235	-0.0041	0.0044	0.002	138.0625
rs2124499	-0.0123	0.005	0.0036	0.0017	52.34948097
rs213533	0.0156	-0.0127	0.0075	0.0025	38.9376
rs2143253	-0.0188	-0.0131	0.0077	0.0026	52.28402367
rs2143624	0.0098	0.0019	0.0036	0.0017	33.23183391
rs2155645	-0.0116	-0.0021	0.0039	0.0019	37.27423823
rs215634	-0.0152	-0.0088	0.0053	0.0018	71.30864198
rs2160077	0.0093	0.0071	0.0036	0.0016	33.78515625
rs2161097	0.0096	0.0086	0.0051	0.0017	31.88927336
rs2162524	0.0155	0.0071	0.0054	0.0018	74.15123457
rs2170382	0.0172	0.004	0.0078	0.0027	40.58161866
rs2172211	0.0101	-0.0055	0.004	0.0018	31.4845679
rs217433	0.0117	0.0189	0.0045	0.0021	31.04081633
rs2174367	-0.0121	0	0.0055	0.0019	40.5567867
rs217671	0.0144	1.00E-04	0.006	0.0019	57.44044321
rs2185027	0.0135	9.00E-04	0.0038	0.0018	56.25
rs2187449	0.016	0.0022	0.0068	0.0021	58.04988662
rs2190788	0.0141	0.0032	0.0053	0.0019	55.07202216
rs2195086	0.0133	0.0032	0.0072	0.0023	33.43856333
rs2198679	-0.0107	0.0038	0.0052	0.0017	39.61591696
rs2228213	-0.0139	0.0026	0.0036	0.0017	66.85467128
rs223051	0.0112	0.0031	0.0054	0.0018	38.71604938
rs2235564	0.0131	3.00E-04	0.0052	0.0018	52.96604938
rs2245368	-0.0257	-0.0112	0.0069	0.0023	124.8563327
rs2246012	0.0158	-0.0129	0.0046	0.0022	51.5785124
rs2254542	-0.0241	-0.0025	0.0092	0.004	36.300625
rs2263049	-0.0137	-0.0095	0.0053	0.0018	57.92901235
rs2269828	-0.0105	-1.00E-04	0.0039	0.0018	34.02777778
rs2270778	-0.0097	-0.0038	0.0036	0.0017	32.55709343
rs2274550	-0.014	-0.0074	0.0072	0.0025	31.36
rs2282231	0.0165	0.002	0.0063	0.0021	61.73469388
rs2282802	0.0109	0.0147	0.0052	0.0017	41.11072664
rs2283093	0.0127	-7.00E-04	0.0063	0.0021	36.57369615
rs2289379	-0.0135	0.0017	0.0054	0.0018	56.25
rs2293605	-0.0167	0.0017	0.0082	0.0027	38.25651578
rs2304130	-0.0176	-0.1039	0.0069	0.003	34.41777778
rs2306537	0.0133	0.0041	0.0055	0.0019	49
rs2307111	-0.0265	0.0421	0.0036	0.0016	274.3164063
rs2317299	-0.0106	0.0052	0.0052	0.0017	38.87889273
rs2322622	0.0094	-2.00E-04	0.0036	0.0017	30.57439446
rs2357760	0.0145	8.00E-04	0.0037	0.0017	72.75086505
rs2362777	0.0102	0.0056	0.0053	0.0018	32.11111111
rs2365389	-0.0174	-0.0012	0.0036	0.0017	104.7612457
rs2367112	-0.0119	-0.0041	0.0036	0.0016	55.31640625
rs2371984	-0.0144	-0.0086	0.0076	0.0026	30.67455621
rs2425840	0.0119	-0.0057	0.0052	0.0018	43.70679012
rs2429150	0.0111	0.0042	0.0052	0.0018	38.02777778
rs243387	0.0101	0.0079	0.0052	0.0017	35.29757785
rs2440452	-0.0142	-0.0069	0.0085	0.0026	29.82840237
rs2467210	-0.0145	0.0015	0.0057	0.002	52.5625
rs2467594	0.0122	-0.0098	0.0053	0.0018	45.9382716
rs2477017	0.0104	-0.0091	0.0051	0.0018	33.38271605
rs2478879	0.0159	-0.0016	0.0054	0.0018	78.02777778
rs2479958	-0.0154	-0.0031	0.006	0.0018	73.19753086
rs248139	0.0133	0.0066	0.0065	0.0022	36.54752066
rs2481665	-0.0161	5.00E-04	0.0036	0.0016	101.2539063
rs2489676	0.01	0.0075	0.0052	0.0017	34.60207612
rs249292	0.012	0.0033	0.0054	0.0019	39.88919668
rs2516739	-0.0159	0.0085	0.0049	0.0021	57.32653061
rs2527380	-0.0107	-0.0122	0.006	0.0018	35.33641975
rs252749	-0.0115	0.0052	0.006	0.002	33.0625
rs252819	0.0132	0.0011	0.0066	0.0022	36
rs254800	-0.0098	0.0088	0.0052	0.0017	33.23183391
rs2579106	-0.0136	0.0012	0.0057	0.002	46.24
rs2600226	-0.0116	-0.0061	0.0053	0.0019	37.27423823
rs2605603	-0.0103	-4.00E-04	0.0035	0.0016	41.44140625
rs2616192	0.0125	0.0021	0.0056	0.0019	43.28254848
rs2619976	0.0104	0.004	0.0056	0.0018	33.38271605
rs263041	-0.0124	0.0049	0.0055	0.0018	47.45679012
rs2631681	-0.0113	-0.0025	0.0038	0.0017	44.183391
rs2694047	0.0188	0.0244	0.006	0.002	88.36
rs2717926	0.0097	0.0014	0.0037	0.0017	32.55709343
rs2718786	-0.0112	-0.005	0.0054	0.0018	38.71604938
rs2732275	0.0104	0.0031	0.0052	0.0018	33.38271605
rs2733287	0.0157	-0.0044	0.0051	0.0017	85.29065744
rs273504	0.0153	0.0035	0.0056	0.0018	72.25
rs273697	-0.0098	-0.0012	0.0051	0.0017	33.23183391
rs2744974	0.0249	-0.0147	0.0038	0.0018	191.3611111
rs2796456	-0.0116	-0.0157	0.0058	0.0019	37.27423823
rs280329	0.0245	0.0022	0.0125	0.0043	32.46349378
rs2815324	0.0129	0.0077	0.0042	0.002	41.6025
rs2820311	0.0235	0	0.0054	0.0018	170.4475309
rs2832283	0.0115	0.008	0.0042	0.002	33.0625
rs2836961	0.0102	0.0102	0.0037	0.0017	36
rs2837398	0.0114	0.0041	0.0052	0.0018	40.11111111
rs284227	-0.0147	0.0018	0.004	0.0019	59.85872576
rs2842385	0.012	0.0097	0.0063	0.0022	29.75206612
rs284262	-0.0099	0.002	0.0061	0.0018	30.25
rs2850969	0.0165	0.0154	0.0072	0.0024	47.265625
rs2866816	-0.0129	0.0046	0.006	0.002	41.6025
rs2874800	-0.0118	0.0019	0.0055	0.0019	38.57063712
rs2876248	-0.0105	8.00E-04	0.0053	0.0018	34.02777778
rs2890652	0.017	-0.0013	0.0069	0.0023	54.63137996
rs2907948	-0.0141	-0.0032	0.0042	0.0019	55.07202216
rs294704	-0.0113	0.0068	0.0057	0.0019	35.37119114
rs2959592	-0.0118	-0.0073	0.0046	0.0021	31.57369615
rs2973564	-0.0111	0.0084	0.0056	0.0019	34.13019391
rs298563	-0.0127	0.0012	0.0071	0.0023	30.48960302
rs29941	0.0152	-0.0057	0.0037	0.0018	71.30864198
rs3007105	0.0142	0.001	0.0036	0.0017	69.7716263
rs3209570	-0.0143	4.00E-04	0.0052	0.0018	63.11419753
rs326896	-0.0128	0.0026	0.0052	0.0018	50.56790123
rs329122	-0.0125	6.00E-04	0.0036	0.0017	54.06574394
rs331949	0.011	-0.0038	0.0037	0.0017	41.86851211
rs33436	0.0125	0.0084	0.0052	0.0018	48.22530864
rs33485	-0.0158	0	0.0061	0.002	62.41
rs340025	0.0124	-0.0052	0.0036	0.0017	53.20415225
rs349088	-0.0128	0.001	0.0052	0.0017	56.69204152
rs3730074	0.0138	-0.0089	0.008	0.0025	30.4704
rs3736485	-0.0134	-0.0084	0.0036	0.0016	70.140625
rs3764835	-0.0141	-0.0038	0.007	0.0024	34.515625
rs3766430	0.0113	0.0016	0.0036	0.0016	49.87890625
rs3769948	-0.0125	-3.00E-04	0.0057	0.002	39.0625
rs3772882	0.0127	-0.0024	0.0052	0.0018	49.7808642
rs3781099	0.021	0.0024	0.0089	0.0031	45.88969823
rs3800229	0.0175	0.0028	0.0038	0.0018	94.52160494
rs3806116	-0.0104	-0.0048	0.0038	0.0017	37.42560554
rs3807566	-0.0127	0.0035	0.0051	0.0017	55.80968858
rs3807875	0.0094	-0.0051	0.0037	0.0017	30.57439446
rs3810291	0.0274	0.0067	0.0042	0.0018	231.7160494
rs3811514	-0.0121	0.0021	0.005	0.0017	50.66089965
rs3813680	-0.0144	1.00E-04	0.0071	0.0024	36
rs3814883	0.0232	-0.001	0.0053	0.0017	186.2422145
rs3826705	0.0157	-0.0126	0.0081	0.0027	33.81207133
rs3829849	0.0098	-0.001	0.0037	0.0017	33.23183391
rs3844598	0.0095	9.00E-04	0.0051	0.0017	31.2283737
rs3845802	0.0115	0.0107	0.0035	0.0016	51.66015625
rs3851083	-0.0102	0	0.0036	0.0016	40.640625
rs3852012	-0.0131	0.0024	0.0038	0.0018	52.96604938
rs3887080	0.0181	-0.0077	0.0079	0.0026	48.46301775
rs3902951	0.0134	0.0027	0.0044	0.002	44.89
rs3930349	-0.0144	7.00E-04	0.0061	0.0021	47.02040816
rs3957285	0.0144	-0.0016	0.0055	0.0018	64
rs40067	-0.0266	-0.0081	0.0071	0.0023	133.7542533
rs4012234	0.0141	-0.006	0.0052	0.0018	61.36111111
rs4072917	0.0115	-6.00E-04	0.0053	0.0018	40.81790123
rs4082793	-0.0122	-6.00E-04	0.0052	0.0018	45.9382716
rs4148155	-0.0188	0.0072	0.0058	0.0026	52.28402367
rs4148233	0.0101	8.00E-04	0.0036	0.0017	35.29757785
rs4148866	0.0098	-8.00E-04	0.0061	0.0018	29.64197531
rs420158	-0.0119	-0.005	0.0041	0.0019	39.22714681
rs4237643	-0.0223	-0.0091	0.0055	0.0019	137.7534626
rs427943	0.017	-0.0018	0.0044	0.0017	100
rs429343	-0.015	0.0042	0.0052	0.0017	77.85467128
rs4307239	0.0115	-0.0054	0.0052	0.0017	45.76124567
rs4372836	-0.0142	2.00E-04	0.0038	0.0018	62.2345679
rs4430672	-0.0127	0.0038	0.0063	0.0022	33.32438017
rs4516268	-0.0217	-0.006	0.0046	0.0021	106.7777778
rs4518345	-0.0117	-0.0023	0.0057	0.0019	37.91966759
rs4521182	-0.0104	-0.0019	0.0058	0.0019	29.96121884
rs4523610	0.0123	0.0018	0.0061	0.002	37.8225
rs4538727	0.0099	-5.00E-04	0.0058	0.0018	30.25
rs4550409	-0.0137	-0.0052	0.0076	0.0025	30.0304
rs455527	-0.0199	-0.006	0.0068	0.0035	32.32734694
rs4556997	0.0197	-0.0038	0.0051	0.0024	67.37673611
rs459552	-0.0126	-0.0028	0.0045	0.002	39.69
rs460799	0.0118	0.0099	0.0057	0.0019	38.57063712
rs4616635	0.0104	-0.0122	0.004	0.0018	33.38271605
rs4639527	0.0172	-0.0129	0.0057	0.0019	81.9501385
rs4653017	0.0122	0.0067	0.0053	0.0018	45.9382716
rs4670627	0.0105	-0.0024	0.0036	0.0017	38.14878893
rs4671328	-0.0219	-0.0043	0.0051	0.0017	165.9550173
rs4673553	0.0142	-0.011	0.0051	0.0017	69.7716263
rs4676084	0.0098	0.008	0.0053	0.0017	33.23183391
rs4677812	-0.0136	-0.0023	0.0058	0.0019	51.23545706
rs4682718	0.0154	0.0013	0.0077	0.0023	44.83175803
rs4683096	-0.0116	1.00E-04	0.0052	0.0017	46.56055363
rs4703019	0.0101	-0.0062	0.0037	0.0017	35.29757785
rs4718966	0.0127	-4.00E-04	0.0052	0.0018	49.7808642
rs4722398	0.0158	-0.0148	0.0079	0.0025	39.9424
rs4722672	-0.0151	-0.0023	0.0046	0.0021	51.70294785
rs472611	0.0101	-0.0086	0.0053	0.0018	31.4845679
rs4740619	-0.0186	-0.0067	0.0035	0.0016	135.140625
rs4745794	0.0114	-3.00E-04	0.0051	0.0017	44.96885813
rs4757144	0.0169	0	0.0051	0.0018	88.15123457
rs4757638	0.0101	-0.0079	0.0056	0.0018	31.4845679
rs4759075	-0.0112	0.0064	0.0036	0.0017	43.40484429
rs4766710	-0.0229	0.0173	0.0105	0.0035	42.80897959
rs4783830	-0.0105	0.0041	0.0057	0.0019	30.5401662
rs4796243	0.0124	-0.0066	0.0056	0.0019	42.59279778
rs4802778	0.0116	3.00E-04	0.0056	0.0018	41.5308642
rs4807181	-0.0117	-0.0017	0.0054	0.0018	42.25
rs4814512	0.0133	0.004	0.0063	0.0021	40.11111111
rs4820408	-0.0151	-0.0017	0.0036	0.0017	78.89619377
rs4834272	0.0115	0.0056	0.0037	0.0017	45.76124567
rs4835778	0.0127	-0.0118	0.0064	0.0023	30.48960302
rs4856794	0.011	-0.0064	0.0054	0.0018	37.34567901
rs4858193	-0.0129	-0.0077	0.0058	0.0019	46.09695291
rs4858887	-0.0124	0.0079	0.0054	0.0019	42.59279778
rs4860782	0.0122	-0.0028	0.0056	0.0022	30.75206612
rs4864201	-0.0141	0.0029	0.0037	0.0017	68.79238754
rs4865796	-0.0103	0.0025	0.0038	0.0018	32.74382716
rs4880341	-0.0118	-0.0018	0.0051	0.0017	48.1799308
rs4886869	0.01	-3.00E-04	0.0053	0.0018	30.86419753
rs4889606	-0.0202	-0.016	0.0036	0.0017	141.1903114
rs4906908	0.0103	-0.0031	0.0052	0.0017	36.70934256
rs4911442	0.015	0.0148	0.0056	0.0024	39.0625
rs4912637	-0.0103	0.0023	0.0056	0.0018	32.74382716
rs491711	-0.0115	0.007	0.0056	0.0019	36.63434903
rs4929923	0.0181	-0.002	0.0036	0.0017	113.3598616
rs4936175	0.0122	-0.0014	0.0051	0.0017	51.5017301
rs4953577	0.0099	-0.0011	0.0051	0.0017	33.91349481
rs4954638	-0.0118	-0.0017	0.0056	0.002	34.81
rs4963120	0.013	-0.0124	0.0056	0.0018	52.16049383
rs498240	-0.0267	-0.0051	0.0108	0.0033	65.46280992
rs4985155	-0.012	-0.0015	0.0037	0.0017	49.82698962
rs4986044	-0.0164	-0.0079	0.0036	0.0016	105.0625
rs4989244	-0.0113	-4.00E-04	0.0052	0.0017	44.183391
rs506338	0.0134	-0.0041	0.0038	0.0018	55.41975309
rs535533	0.0104	-0.0049	0.0052	0.0018	33.38271605
rs536445	0.014	-0.0014	0.0053	0.0017	67.8200692
rs543874	0.0475	-0.0112	0.0044	0.002	564.0625
rs559231	0.0135	-0.0022	0.0053	0.0018	56.25
rs559267	0.0115	-8.00E-04	0.0037	0.0017	45.76124567
rs573455	0.0093	5.00E-04	0.0036	0.0016	33.78515625
rs5742914	0.0175	-4.00E-04	0.0086	0.0027	42.00960219
rs5751239	0.0109	-0.0066	0.0051	0.0017	41.11072664
rs577525	0.0166	2.00E-04	0.0051	0.0017	95.34948097
rs591088	-0.0097	0.0031	0.0051	0.0017	32.55709343
rs592483	-0.0147	0.0075	0.0037	0.0017	74.7716263
rs6014523	-0.0149	0.0045	0.0063	0.0022	45.86983471
rs6019482	-0.0178	0.0118	0.007	0.0023	59.89413989
rs6023633	-0.0138	0.0077	0.0062	0.0021	43.18367347
rs6047046	-0.0098	-0.0105	0.0054	0.0017	33.23183391
rs6050446	0.0343	0.0148	0.0108	0.0047	53.2589407
rs6056413	-0.0127	0.002	0.0053	0.0022	33.32438017
rs610634	-0.0138	-0.0062	0.0068	0.0023	36
rs6138482	0.0147	0.0122	0.0044	0.002	54.0225
rs621042	-0.0107	2.00E-04	0.0052	0.0017	39.61591696
rs6265	-0.0412	-0.0052	0.0045	0.0021	384.9070295
rs629443	-0.0116	-0.0137	0.0041	0.0019	37.27423823
rs6419734	-0.0174	-0.0098	0.0074	0.0025	48.4416
rs6433243	-0.0102	-0.0099	0.0053	0.0018	32.11111111
rs6443750	0.0148	0.0011	0.005	0.0021	49.66893424
rs6445538	0.0149	0.0176	0.006	0.002	55.5025
rs6448587	-0.0167	-0.0039	0.0063	0.0023	52.72022684
rs6449532	-0.0127	5.00E-04	0.0053	0.0018	49.7808642
rs6461115	-0.0144	-0.0018	0.0041	0.0019	57.44044321
rs6471941	0.0156	0.0024	0.0044	0.0021	55.18367347
rs6477694	-0.0123	-0.007	0.0036	0.0017	52.34948097
rs6482729	-0.0102	-0.0025	0.0053	0.0019	28.8199446
rs6497676	-0.0098	-0.0088	0.0053	0.0018	29.64197531
rs6504165	-0.0135	-0.0088	0.0041	0.0019	50.48476454
rs653264	-0.0099	0.0076	0.0051	0.0017	33.91349481
rs6545709	-0.0203	-0.0054	0.0106	0.003	45.78777778
rs6545714	-0.0191	-0.0034	0.0036	0.0017	126.2318339
rs6548221	-0.0151	4.00E-04	0.0043	0.002	57.0025
rs6548834	0.0136	-0.0053	0.0054	0.0018	57.08641975
rs6556301	-0.0111	0.0027	0.0041	0.0018	38.02777778
rs6561710	0.0105	-0.0016	0.0052	0.0018	34.02777778
rs6561766	-0.0168	0.0098	0.0084	0.0028	36
rs6564360	0.0135	0.0045	0.0068	0.0022	37.65495868
rs657452	-0.0188	0.004	0.0038	0.0017	122.2975779
rs6587552	-0.0173	-0.0033	0.006	0.002	74.8225
rs6591407	-0.0118	-0.0063	0.0045	0.0021	31.57369615
rs6594967	-0.0109	0.0057	0.0053	0.0018	36.66975309
rs6597650	0.0122	0.0061	0.0058	0.0018	45.9382716
rs6606686	-0.0136	-1.00E-04	0.0038	0.0018	57.08641975
rs663129	0.0545	-0.0052	0.0043	0.0019	822.7839335
rs6661316	0.0106	-0.0067	0.0035	0.0016	43.890625
rs6676084	-0.0122	-0.0029	0.0038	0.0018	45.9382716
rs6690764	-0.0154	0.0342	0.0057	0.0022	49
rs6691857	-0.0347	0.0118	0.016	0.0051	46.29334871
rs6692586	-0.0192	0.0134	0.0068	0.0023	69.68620038
rs6707445	0.0128	-0.0132	0.0052	0.0017	56.69204152
rs6710871	0.0179	0.0051	0.0062	0.0024	55.62673611
rs6738445	0.0133	0.0056	0.0042	0.0018	54.59567901
rs6759670	-0.0116	-0.004	0.0061	0.0019	37.27423823
rs6764533	0.0116	-3.00E-04	0.0054	0.0018	41.5308642
rs6777784	0.0105	0.002	0.0062	0.0018	34.02777778
rs6781254	0.0112	-0.0032	0.004	0.0018	38.71604938
rs6804842	0.0156	-0.0052	0.0036	0.0017	84.20761246
rs6819344	0.0103	-0.003	0.0036	0.0017	36.70934256
rs6827083	0.0097	0.0033	0.0035	0.0016	36.75390625
rs6841761	-0.0131	-0.008	0.0035	0.0016	67.03515625
rs6849518	0.0173	-4.00E-04	0.0079	0.0026	44.27366864
rs6850639	0.0124	-4.00E-04	0.0046	0.0021	34.86621315
rs6852276	0.0108	9.00E-04	0.0036	0.0017	40.35986159
rs6864049	0.0125	-0.0016	0.0036	0.0017	54.06574394
rs6870983	-0.0204	-0.0056	0.0043	0.002	104.04
rs6879326	0.0098	-6.00E-04	0.0051	0.0017	33.23183391
rs6898812	-0.0104	0.0266	0.0055	0.0018	33.38271605
rs6901756	-0.0146	-0.0033	0.0055	0.0025	34.1056
rs6917517	-0.0131	0.0107	0.0048	0.0023	32.44045369
rs6919443	-0.0096	-0.0056	0.0054	0.0017	31.88927336
rs6921533	-0.0118	2.00E-04	0.0058	0.0019	38.57063712
rs6968554	0.01	0.0026	0.0038	0.0017	34.60207612
rs6985109	-0.0177	-0.0021	0.0036	0.0017	108.4048443
rs7006629	0.0109	0.0024	0.0051	0.0017	41.11072664
rs7024334	-0.0138	0.001	0.0043	0.002	47.61
rs702820	0.017	-0.0026	0.0079	0.0027	39.64334705
rs7042372	-0.0122	0.0027	0.0053	0.0018	45.9382716
rs7083450	0.0159	0.0141	0.0048	0.0023	47.79017013
rs7084454	0.0193	-0.0043	0.0056	0.0019	103.1828255
rs709400	-0.015	-0.0019	0.0037	0.0017	77.85467128
rs7102454	0.0158	-7.00E-04	0.0053	0.0018	77.04938272
rs7117238	-0.0131	-0.0193	0.0047	0.0022	35.45661157
rs7117842	0.0111	0.0294	0.0036	0.0017	42.63321799
rs7123876	0.0119	0.0024	0.004	0.0019	39.22714681
rs7124681	0.0263	-0.0151	0.0036	0.0016	270.1914063
rs7133378	0.0125	-0.0103	0.0039	0.0018	48.22530864
rs7134628	0.0172	0.0139	0.0084	0.0028	37.73469388
rs7138803	0.03	-0.0017	0.0036	0.0017	311.4186851
rs7144011	0.0282	-0.0038	0.0043	0.002	198.81
rs7147503	-0.0119	-0.0077	0.0054	0.0018	43.70679012
rs7164727	0.0182	0.0042	0.0038	0.0017	114.615917
rs7172627	0.0117	0.0038	0.0052	0.0017	47.36678201
rs7181498	-0.0163	-0.0101	0.0052	0.0018	82.00308642
rs7186893	-0.0141	0.0095	0.0061	0.002	49.7025
rs7195386	-0.0133	-0.0129	0.0051	0.0017	61.20761246
rs719802	-0.0101	-0.0076	0.0052	0.0018	31.4845679
rs7206395	0.0123	-0.0046	0.0065	0.0022	31.25826446
rs7209235	-0.0111	0.0159	0.0061	0.0019	34.13019391
rs7217226	0.013	-0.0091	0.0038	0.0017	58.47750865
rs7235205	0.0141	0.0037	0.0039	0.0019	55.07202216
rs7239114	0.0124	-0.0012	0.0037	0.0017	53.20415225
rs7239575	-0.0202	-0.0087	0.0051	0.0017	141.1903114
rs7243357	-0.0194	0.0014	0.0045	0.0021	85.34240363
rs7249143	0.0126	-0.0026	0.0058	0.0019	43.97783934
rs7254892	0.0281	-0.305	0.0114	0.0048	34.27126736
rs7323827	-0.0102	6.00E-04	0.0055	0.0018	32.11111111
rs7332115	-0.0159	-0.0053	0.0036	0.0017	87.47750865
rs7334078	-0.0121	-0.002	0.0057	0.0019	40.5567867
rs733594	0.0138	6.00E-04	0.004	0.0018	58.77777778
rs740157	-0.0116	2.00E-04	0.0035	0.0016	52.5625
rs7421089	-0.0135	0.001	0.0055	0.0019	50.48476454
rs7475340	0.009	-0.0017	0.0035	0.0016	31.640625
rs7498665	0.0271	-0.0098	0.0038	0.0017	254.1211073
rs7512146	-0.0094	0.0024	0.0051	0.0017	30.57439446
rs7519259	0.0125	0.0115	0.0052	0.0017	54.06574394
rs7534091	0.0113	-0.0023	0.004	0.0019	35.37119114
rs7536433	-0.0156	-0.0074	0.0044	0.002	60.84
rs7550711	0.0649	-0.0566	0.0101	0.005	168.4804
rs7551507	-0.0184	0.0052	0.0035	0.0016	132.25
rs755407	-0.0116	-0.0034	0.0038	0.0018	41.5308642
rs7557796	-0.016	-0.0032	0.0053	0.0018	79.01234568
rs7560871	0.0218	-0.003	0.0099	0.0034	41.11072664
rs7561278	-0.0159	0.0035	0.0065	0.0021	57.32653061
rs756717	-0.0148	2.00E-04	0.0037	0.0017	75.79238754
rs7567655	0.027	-0.0296	0.0091	0.0045	36
rs7599312	-0.0186	0.0036	0.0039	0.0019	95.83379501
rs7607351	-0.0119	0.0093	0.0054	0.0017	49
rs7607369	-0.0117	0.0071	0.0036	0.0016	53.47265625
rs761423	-0.0113	0.0054	0.0054	0.0017	44.183391
rs762147	0.0115	-0.0024	0.0058	0.0019	36.63434903
rs7630080	-0.0168	-0.0046	0.0071	0.0031	29.36940687
rs7640424	-0.0136	0.0044	0.0038	0.0018	57.08641975
rs7652415	0.0156	-0.0042	0.0073	0.0026	36
rs765875	-0.0121	-0.0065	0.0053	0.0017	50.66089965
rs7674623	0.0135	-0.0036	0.0064	0.0022	37.65495868
rs7683836	-0.0114	-0.0022	0.0053	0.0017	44.96885813
rs7685048	-0.0101	0.0016	0.0051	0.0017	35.29757785
rs7694732	-0.0099	0.0015	0.0051	0.0017	33.91349481
rs7715256	-0.0166	2.00E-04	0.0035	0.0016	107.640625
rs7727781	-0.0097	0.0026	0.0051	0.0017	32.55709343
rs7730004	0.0148	-0.0053	0.0053	0.0018	67.60493827
rs7730898	0.0168	-0.0084	0.0039	0.0018	87.11111111
rs774211	-0.0139	0.0093	0.0049	0.0022	39.91942149
rs7748777	0.0105	-0.011	0.0036	0.0016	43.06640625
rs7760082	-0.0122	0.0085	0.0054	0.0018	45.9382716
rs7770443	0.0149	0.0046	0.0073	0.0025	35.5216
rs7779498	-0.0249	0	0.0135	0.0045	30.61777778
rs7780752	0.0139	-0.0125	0.0054	0.0018	59.63271605
rs7784465	0.0164	-0.004	0.0076	0.0025	43.0336
rs779206	-0.0127	-0.0011	0.0059	0.002	40.3225
rs7801551	-0.0102	-0.0038	0.0053	0.0018	32.11111111
rs7802342	0.0121	0.0061	0.0058	0.0019	40.5567867
rs7805441	0.0109	0.0079	0.0051	0.0017	41.11072664
rs7811342	-0.0197	0.0057	0.0082	0.0029	46.14625446
rs7826312	0.0104	0.0068	0.0036	0.0017	37.42560554
rs7844647	-0.0123	-0.0044	0.004	0.0018	46.69444444
rs784944	-0.0122	-0.0095	0.0058	0.0019	41.2299169
rs7865157	0.0177	-0.0071	0.0085	0.0028	39.96045918
rs7869771	-0.014	0.0015	0.0058	0.0019	54.29362881
rs7874154	0.0127	4.00E-04	0.0051	0.0017	55.80968858
rs7899106	0.0331	2.00E-04	0.0081	0.0037	80.02994887
rs7903146	-0.0181	0.0088	0.0039	0.0018	101.1141975
rs7925214	0.0147	-0.0025	0.0052	0.0018	66.69444444
rs7925748	0.0122	0.0047	0.0052	0.0018	45.9382716
rs7929418	-0.0113	-0.0065	0.0053	0.0018	39.41049383
rs7933205	0.0116	0.0061	0.0063	0.0021	30.51247166
rs7947143	-0.018	0.0011	0.0071	0.0024	56.25
rs7970953	0.0135	0.0034	0.0038	0.0018	56.25
rs7973955	-0.0126	0.002	0.0056	0.0019	43.97783934
rs7975791	-0.0264	-0.0076	0.0101	0.0043	37.69388859
rs7987314	-0.0146	0.0035	0.0056	0.0026	31.53254438
rs8016771	0.019	0.0082	0.0094	0.0031	37.56503642
rs802460	0.0107	0.0018	0.0053	0.0018	35.33641975
rs8024716	-0.0117	0.0024	0.0061	0.0021	31.04081633
rs8036040	0.0109	0.0111	0.0052	0.0017	41.11072664
rs8047395	0.0642	-0.0055	0.0037	0.0017	1426.17301
rs8067737	-0.0166	0.0228	0.0101	0.003	30.61777778
rs8070454	-0.0098	-0.0094	0.0036	0.0017	33.23183391
rs8071182	0.0133	3.00E-04	0.0052	0.0022	36.54752066
rs8088123	-0.0262	-0.004	0.0085	0.0033	63.03397612
rs8092503	0.0165	-8.00E-04	0.0041	0.0019	75.41551247
rs811054	0.0141	0.0128	0.0036	0.0017	68.79238754
rs8123881	0.0196	0.0029	0.0051	0.0024	66.69444444
rs8181823	0.0127	0.0096	0.0061	0.002	40.3225
rs818524	0.0106	5.00E-04	0.0065	0.0019	31.12465374
rs8192675	0.0152	-0.0012	0.0039	0.0018	71.30864198
rs820071	-0.0121	0.0016	0.0055	0.0018	45.1882716
rs823074	-0.0112	0.0032	0.0051	0.0017	43.40484429
rs845084	0.014	-0.0033	0.0058	0.002	49
rs849135	0.0109	0.001	0.0035	0.0016	46.41015625
rs852056	-0.0128	0.0043	0.0059	0.002	40.96
rs857601	0.0104	0.0045	0.0055	0.0019	29.96121884
rs879620	0.0231	-0.0051	0.0057	0.0018	164.6944444
rs881301	0.0097	-0.0034	0.0052	0.0017	32.55709343
rs889398	-0.0196	-0.0026	0.0036	0.0016	150.0625
rs896183	0.0102	0.005	0.0038	0.0017	36
rs901630	-0.0146	-0.0044	0.0036	0.0017	73.75778547
rs905938	0.0149	-0.0052	0.0041	0.0019	61.49861496
rs9077	-0.0138	-0.006	0.0065	0.0019	52.7534626
rs925421	-0.0116	7.00E-04	0.0062	0.002	33.64
rs9267677	0.0207	0.0263	0.0065	0.0028	54.65433673
rs9294260	0.0147	0.004	0.0035	0.0016	84.41015625
rs9296723	0.0106	-0.0027	0.0053	0.0018	34.67901235
rs9299	0.0121	0.0068	0.0054	0.0018	45.1882716
rs930295	-0.0211	0.0039	0.0078	0.0023	84.16068053
rs9318686	0.0105	-0.0025	0.0053	0.0018	34.02777778
rs9321951	0.0102	0.0035	0.0054	0.0019	28.8199446
rs9326846	0.0108	-0.0043	0.0053	0.0019	32.31024931
rs934515	0.0185	0.0044	0.0076	0.0027	46.9478738
rs9349239	-0.0122	0.0018	0.0051	0.0017	51.5017301
rs9356132	0.0099	-0.0068	0.004	0.0018	30.25
rs9361779	0.011	0.0033	0.0051	0.0017	41.86851211
rs936227	0.0118	0.0109	0.0037	0.0017	48.1799308
rs9362662	-0.0112	-0.0031	0.0052	0.0017	43.40484429
rs9364687	-0.0106	-0.0039	0.0036	0.0017	38.87889273
rs9367368	-0.0121	-0.0047	0.0038	0.0018	45.1882716
rs9388766	-0.0109	0.0118	0.0039	0.0018	36.66975309
rs9395747	0.0151	-8.00E-04	0.0057	0.0019	63.16066482
rs9408882	-0.0093	1.00E-04	0.0035	0.0016	33.78515625
rs9426003	-0.0116	0.0036	0.0059	0.0019	37.27423823
rs9463175	-0.0108	0.0082	0.0038	0.0017	40.35986159
rs946824	-0.0206	-9.00E-04	0.0075	0.0026	62.77514793
rs9475173	0.0108	0.0114	0.0057	0.0019	32.31024931
rs9478671	0.012	0.0045	0.0063	0.0021	32.65306122
rs9489622	0.0103	4.00E-04	0.0052	0.0017	36.70934256
rs9507983	0.0156	0.001	0.0052	0.0018	75.11111111
rs9527455	-0.0117	0.0073	0.0063	0.002	34.2225
rs9527958	0.0102	0.0042	0.0054	0.0018	32.11111111
rs9530843	-0.0128	0.0015	0.0053	0.0018	50.56790123
rs9538141	0.0164	-9.00E-04	0.0051	0.0017	93.06574394
rs954018	-0.013	-0.0031	0.0038	0.0018	52.16049383
rs9540493	-0.0139	0.0016	0.0038	0.0017	66.85467128
rs9547153	0.0098	-0.0034	0.0036	0.0017	33.23183391
rs9571687	-0.0129	0.0113	0.0054	0.0018	51.36111111
rs9615905	0.011	0.0074	0.0054	0.0017	41.86851211
rs962796	-0.0148	0.0034	0.0063	0.0022	45.25619835
rs9644681	-0.0103	-0.0056	0.0053	0.0018	32.74382716
rs9650755	0.0154	0.0043	0.0057	0.002	59.29
rs9688431	-0.0231	0.0017	0.0078	0.0035	43.56
rs972283	-0.0096	0.0039	0.0036	0.0016	36
rs977747	-0.0169	0.0015	0.0036	0.0017	98.82698962
rs980329	0.0133	0.0019	0.0062	0.002	44.2225
rs9814557	0.01	0.0048	0.0045	0.0018	30.86419753
rs9816226	0.0323	0.0144	0.0047	0.0021	236.5736961
rs9827823	-0.0193	0.0245	0.0072	0.0024	64.66840278
rs9845966	-0.0105	-0.0026	0.0037	0.0017	38.14878893
rs9848399	-0.0164	0.0012	0.0075	0.0026	39.78698225
rs987237	0.0409	0.0086	0.0045	0.0021	379.3219955
rs9904177	0.0117	-0.0035	0.006	0.002	34.2225
rs995258	-0.0144	0.0019	0.0052	0.0017	71.75086505
rs9964756	0.0164	0.0093	0.008	0.0028	34.30612245
rs9965170	-0.0097	-0.0047	0.0051	0.0017	32.55709343
rs998584	-0.0131	0.0031	0.0039	0.0017	59.38062284
rs998732	-0.0171	-0.0018	0.0049	0.0022	60.41528926
rs9989141	0.0162	-0.002	0.004	0.0017	90.80968858
rs9994654	-0.0136	0.0014	0.0065	0.0022	38.21487603
rs999889	-0.0108	5.00E-04	0.0056	0.0019	32.31024931
					60.82118176
