# Supplementary material for: The role of lipid traits in mediating the effect of body mass index on serum urate
Source: Front Endocrinol (Lausanne). 2022 Sep 23;13:938891. doi: 10.3389/fendo.2022.938891 (PMC9539818; doi:10.3389/fendo.2022.938891)
Supplement: Supplementary file 1 [file DataSheet_1.zip › Supplementary file/SNPs used in BMI-TG.csv]

SNP	beta.exposure	beta.outcome	se.outcome	se.exposure	F value
rs10007906	0.0133	0.00311133	0.00206714	0.0018	54.59567901
rs10009336	-0.014	0.00119495	0.00270423	0.0022	40.49586777
rs1000940	0.0154	-0.0031874	0.0021711	0.0018	73.19753086
rs10058464	-0.0175	-0.00116488	0.00314133	0.0027	42.00960219
rs1006353	-0.0126	-0.00116744	0.00232578	0.0019	43.97783934
rs1006896	-0.0234	-0.0025191	0.00312033	0.0027	75.11111111
rs10071816	0.0123	0.0124367	0.00255031	0.0022	31.25826446
rs1007934	-0.012	-0.00502833	0.0020181	0.0017	49.82698962
rs10118866	0.012	0.00197744	0.00239572	0.0021	32.65306122
rs10119216	0.01	-0.0018981	0.00210503	0.0018	30.86419753
rs10130354	-0.0191	0.000541137	0.00328286	0.003	40.53444444
rs10131761	-0.0157	-0.00654826	0.00255166	0.0022	50.92768595
rs10131890	0.0222	0.000491419	0.00461048	0.0039	32.40236686
rs10132280	-0.0223	-0.00584307	0.00218042	0.0018	153.4845679
rs1014194	-0.0102	-0.0011597	0.0020759	0.0018	32.11111111
rs10144318	-0.0092	0.000334977	0.00199213	0.0016	33.0625
rs10146527	-0.0137	-0.000420298	0.0020575	0.0017	64.94463668
rs10163018	-0.0114	-0.00151623	0.00205996	0.0018	40.11111111
rs10182181	0.0325	0.00246639	0.00198271	0.0016	412.5976563
rs10192119	0.0166	0.00145819	0.00271774	0.0022	56.9338843
rs10197031	0.0166	0.00128247	0.00219769	0.0019	76.33240997
rs10198345	0.0109	0.00622645	0.00210587	0.0018	36.66975309
rs1020548	-0.0132	-0.00348399	0.00262683	0.0023	32.93761815
rs1021066	0.0096	0.0102012	0.00198118	0.0017	31.88927336
rs10211055	0.0157	0.00774762	0.00209666	0.0018	76.07716049
rs10243319	-0.0107	-0.00531658	0.00203321	0.0018	35.33641975
rs10259665	-0.0109	-0.00693888	0.00214085	0.0019	32.91135734
rs10259786	-0.0114	-0.00517708	0.00208419	0.0018	40.11111111
rs10263780	-0.0157	-0.0016121	0.00289783	0.0027	33.81207133
rs10269783	0.0133	0.00573219	0.00204012	0.0017	61.20761246
rs10275044	0.0129	0.00818322	0.0024829	0.0023	31.45746692
rs1035010	0.0139	0.00394518	0.00226493	0.002	48.3025
rs1038088	0.0117	-0.000374559	0.0019863	0.0016	53.47265625
rs10408013	0.0111	-0.0141251	0.00219239	0.0018	38.02777778
rs10431745	-0.0203	-0.00673198	0.00382493	0.0033	37.84113866
rs10433609	0.0162	0.00275965	0.00259854	0.0023	49.61058601
rs10438964	-0.0127	-0.00413588	0.00224447	0.0019	44.67867036
rs1045411	-0.0148	-0.0116898	0.00224996	0.0019	60.67590028
rs10460960	0.0197	0.00353448	0.00313598	0.0025	62.0944
rs10461497	0.0113	0.00603005	0.0019924	0.0017	44.183391
rs10483389	0.0342	0.0022237	0.00511306	0.0042	66.30612245
rs1048932	-0.016	-0.00740765	0.00201325	0.0017	88.58131488
rs10491182	-0.0187	-0.0246958	0.00386367	0.0031	36.38813736
rs10497810	-0.0167	-0.00198504	0.00257793	0.0022	57.62190083
rs10499276	0.0172	0.0119246	0.00300569	0.0025	47.3344
rs10510419	-0.0177	-0.00483924	0.00280034	0.0023	59.22306238
rs10514222	-0.0164	0.00350854	0.0033705	0.0029	31.98097503
rs10668	-0.0131	-0.00624296	0.00200554	0.0018	52.96604938
rs10732321	-0.0145	-0.0017868	0.00285544	0.0025	33.64
rs10733051	-0.0097	-0.0015672	0.00198412	0.0016	36.75390625
rs10744146	-0.0122	-0.00414065	0.00199244	0.0017	51.5017301
rs10745785	-0.0111	-0.00559615	0.00210264	0.0018	38.02777778
rs10757826	0.0105	0.00143186	0.00212157	0.0018	34.02777778
rs1075901	0.0121	0.00177385	0.00200508	0.0016	57.19140625
rs10765208	0.0191	0.0089262	0.00406807	0.0035	29.78040816
rs10768994	-0.0114	-0.0044285	0.0020054	0.0017	44.96885813
rs10772055	0.0172	0.00285755	0.00303849	0.0024	51.36111111
rs10779751	-0.0139	0.0042842	0.00223798	0.0018	59.63271605
rs10795422	0.0139	0.00472601	0.00214984	0.0019	53.52077562
rs10797115	0.0124	0.0155148	0.00200195	0.0017	53.20415225
rs10803762	0.0116	0.00819782	0.00212678	0.0018	41.5308642
rs10811901	0.0111	0.00260354	0.00201092	0.0017	42.63321799
rs10818810	0.0126	0.00529969	0.00204499	0.0017	54.93425606
rs10818938	0.0114	-0.000264697	0.00201001	0.0017	44.96885813
rs10830452	0.0111	0.0032659	0.00211008	0.0018	38.02777778
rs10832778	0.0125	-0.000303249	0.00204588	0.0017	54.06574394
rs10838465	-0.014	0.000348836	0.00215228	0.0019	54.29362881
rs10840606	0.0164	0.00360683	0.00262916	0.0024	46.69444444
rs10846428	0.0106	-0.00308468	0.00233371	0.0019	31.12465374
rs10851523	-0.0108	-0.00223025	0.00221482	0.0019	32.31024931
rs10878946	-0.0141	-0.0107814	0.00222674	0.0019	55.07202216
rs10882884	-0.0099	-0.00319908	0.0020309	0.0018	30.25
rs10883553	0.0119	-0.000159401	0.00200111	0.0018	43.70679012
rs10883759	-0.0122	0.00401773	0.00215033	0.0018	45.9382716
rs10886017	0.0152	0.0082651	0.00231789	0.0019	64
rs10889550	0.0243	0.00783371	0.00519216	0.0041	35.12730518
rs10904675	0.0117	0.00601844	0.00238672	0.0021	31.04081633
rs10915840	-0.0118	-0.00266475	0.00223574	0.0019	38.57063712
rs10920678	-0.0155	-0.00109613	0.00200046	0.0016	93.84765625
rs10923724	-0.0118	0.00366138	0.00200755	0.0016	54.390625
rs10929925	-0.0143	-0.00415658	0.0020041	0.0016	79.87890625
rs10938397	0.0324	-8.62E-05	0.00200867	0.0016	410.0625
rs10939792	0.0152	0.00239627	0.00213089	0.0019	64
rs10942267	-0.0156	-0.00487473	0.00213489	0.0019	67.41274238
rs10942476	-0.0099	-0.00647363	0.00199546	0.0017	33.91349481
rs10962549	0.0198	0.00626357	0.00266738	0.0023	74.10964083
rs10971721	-0.0199	-0.0056503	0.00322407	0.0028	50.51147959
rs10989568	-0.0107	-0.00513039	0.0019968	0.0017	39.61591696
rs11001963	0.0108	0.00513874	0.00202995	0.0018	36
rs11056875	-0.0138	-0.00739432	0.00278744	0.0024	33.0625
rs11066188	-0.012	0.0057133	0.00202231	0.0017	49.82698962
rs11074446	-0.0225	0.00235639	0.00300334	0.0024	87.890625
rs11075489	-0.0111	-0.00589801	0.00199524	0.0017	42.63321799
rs11079849	-0.0188	-0.00916031	0.00212046	0.0019	97.90581717
rs11084553	-0.021	0.000815818	0.00274799	0.0024	76.5625
rs11089885	-0.0103	-0.00510802	0.00199558	0.0018	32.74382716
rs11096549	0.0109	0.00390013	0.00221202	0.0019	32.91135734
rs11115176	-0.0121	-0.00596131	0.0023418	0.0019	40.5567867
rs11118308	-0.0101	0.0178175	0.00199217	0.0016	39.84765625
rs11119208	-0.0095	-0.000934013	0.00203641	0.0017	31.2283737
rs11121210	0.0108	0.00315635	0.0020627	0.0018	36
rs11128760	-0.011	-0.010006	0.00202217	0.0017	41.86851211
rs11128904	0.0106	0.0078118	0.00223478	0.0019	31.12465374
rs11129662	0.0121	0.00665649	0.00211452	0.0018	45.1882716
rs11138082	-0.0123	-0.00130757	0.00246314	0.0022	31.25826446
rs11138313	-0.0169	-0.00883955	0.00323193	0.0028	36.42984694
rs11150911	-0.0133	-1.01E-05	0.00222763	0.0018	54.59567901
rs11152368	0.0115	-0.00479662	0.00199132	0.0017	45.76124567
rs11165643	0.0206	0.00360038	0.00201593	0.0017	146.8373702
rs11170468	-0.0123	0.00190217	0.00235248	0.0019	41.90858726
rs1117080	-0.011	-0.00314722	0.00216975	0.0019	33.51800554
rs11173522	0.0128	0.00112226	0.00242274	0.0021	37.15192744
rs11191548	0.0268	-0.00723725	0.00373469	0.003	79.80444444
rs11228824	-0.0128	0.000403352	0.00254412	0.0022	33.85123967
rs11251352	0.0109	0.00922568	0.00203406	0.0018	36.66975309
rs1125804	-0.0105	0.000593781	0.00200022	0.0018	34.02777778
rs11264483	0.0137	-0.00307108	0.00204602	0.0018	57.92901235
rs1128249	0.0113	-0.0375963	0.00202738	0.0017	44.183391
rs11496125	0.0169	-0.00049816	0.00201967	0.0017	98.82698962
rs1150659	-0.0139	-0.00295861	0.00233278	0.0019	53.52077562
rs11538	0.0135	-0.0020088	0.00263614	0.0023	34.45179584
rs1154659	0.0119	-0.0011295	0.0024975	0.0022	29.25826446
rs11577094	0.0182	0.00862384	0.00358247	0.003	36.80444444
rs11577179	0.0108	-0.00511551	0.0020594	0.0017	40.35986159
rs11581304	0.0182	0.00238479	0.00337191	0.003	36.80444444
rs1158684	0.0099	0.00648665	0.00199163	0.0017	33.91349481
rs1158805	-0.0137	-0.00742327	0.00205945	0.0018	57.92901235
rs11604688	-0.0103	-0.00453632	0.00200252	0.0017	36.70934256
rs11611246	0.024	0.00746612	0.0024315	0.002	144
rs11635675	-0.0124	0.0240717	0.00209475	0.0018	47.45679012
rs11649864	0.0178	0.0053474	0.00348614	0.0031	32.9698231
rs11659764	-0.0253	-0.0217852	0.00446716	0.0039	42.0834977
rs11670142	0.0111	0.00445089	0.00203175	0.0018	38.02777778
rs11672660	-0.034	0.0107724	0.00250464	0.0021	262.1315193
rs11687101	-0.0133	-0.00407277	0.00238722	0.0021	40.11111111
rs1169091	-0.0113	0.00529451	0.00225191	0.002	31.9225
rs11702843	0.0114	0.00122402	0.00229938	0.002	32.49
rs11708733	-0.0227	-0.00129111	0.00473966	0.0041	30.65377751
rs11713193	0.0239	0.00815264	0.00198732	0.0017	197.650519
rs11736228	-0.0139	-0.00502485	0.00228939	0.002	48.3025
rs11738695	0.0097	-0.00327292	0.00201826	0.0017	32.55709343
rs11739877	0.0117	-0.00272935	0.00204904	0.0018	42.25
rs11753081	-0.0138	0.0106887	0.00261118	0.0021	43.18367347
rs11754747	0.0116	0.00125459	0.00229157	0.0019	37.27423823
rs11781222	-0.0158	-0.00227349	0.00287812	0.0024	43.34027778
rs11790280	0.0103	0.00515115	0.00205491	0.0018	32.74382716
rs11792069	-0.0145	-0.00710157	0.00257639	0.0024	36.50173611
rs11792311	-0.0144	-0.00327872	0.00234066	0.002	51.84
rs11855853	-0.0145	-0.00848278	0.00225197	0.002	52.5625
rs11866815	-0.0156	-0.00826659	0.00229678	0.0019	67.41274238
rs1187352	0.0119	0.00314118	0.00209343	0.0018	43.70679012
rs11880870	-0.0189	-0.00623774	0.00198641	0.0017	123.6020761
rs11889536	-0.0189	-0.00637335	0.00275438	0.0024	62.015625
rs11904490	-0.0099	-0.00500831	0.00203569	0.0018	30.25
rs11915371	0.0149	0.00785746	0.00245392	0.0021	50.34240363
rs11917965	0.0115	0.0016895	0.00204935	0.0018	40.81790123
rs11945861	-0.0148	-0.00493153	0.00234874	0.002	54.76
rs11951673	-0.0123	-0.000783893	0.0020308	0.0017	52.34948097
rs1199334	-0.0142	0.000329816	0.00255855	0.0021	45.72335601
rs12033257	-0.0146	-0.00710392	0.00205602	0.0018	65.79012346
rs12035149	0.0146	0.00470312	0.00242266	0.0021	48.33560091
rs12041258	-0.0146	-0.00512783	0.00236437	0.002	53.29
rs12042959	-0.0144	-0.0123242	0.00284142	0.0024	36
rs12044597	0.0143	0.00890518	0.00198408	0.0016	79.87890625
rs12062845	0.0139	0.0177283	0.00241365	0.0021	43.81179138
rs12065553	0.0115	0.00630232	0.00216279	0.0019	36.63434903
rs12098284	0.0178	0.00432287	0.00301566	0.0026	46.86982249
rs12101393	-0.0127	-0.00868268	0.00242355	0.0021	36.57369615
rs12148330	-0.0142	-0.00415577	0.00256542	0.0022	41.66115702
rs12149756	-0.0125	-0.00156859	0.00226568	0.0019	43.28254848
rs12150665	-0.0162	-0.00700092	0.00202183	0.0017	90.80968858
rs1218822	0.0168	0.00380977	0.0021045	0.0017	97.66089965
rs12189178	0.0364	0.012355	0.0056174	0.0046	62.61625709
rs12206564	0.0113	0.00630982	0.00198671	0.0017	44.183391
rs1227247	0.0102	0.00524627	0.00212066	0.0019	28.8199446
rs12299814	-0.0157	-0.00254481	0.00231644	0.002	61.6225
rs12325419	-0.0188	-0.0109775	0.00310464	0.0027	48.48285322
rs12364470	0.0178	0.00482909	0.00267413	0.0022	65.46280992
rs12369179	-0.0359	0.020821	0.00347278	0.0031	134.1113424
rs1241986	-0.0139	-0.0043343	0.0027983	0.0024	33.54340278
rs12422552	-0.0134	-0.00481681	0.0022512	0.002	44.89
rs12429545	0.0316	0.0049955	0.00299135	0.0025	159.7696
rs12430890	-0.0143	-0.00482054	0.00288888	0.0025	32.7184
rs12439798	0.0125	0.00249643	0.0020097	0.0017	54.06574394
rs12439829	-0.0109	-0.00780842	0.00206538	0.0018	36.66975309
rs12443621	0.0096	-0.0036158	0.0019933	0.0017	31.88927336
rs12444616	-0.0117	-0.00331746	0.00239291	0.0021	31.04081633
rs12446632	-0.0352	0.00601103	0.00284673	0.0024	215.1111111
rs12448257	0.0184	0.00333908	0.00243435	0.002	84.64
rs12448738	0.0168	0.00226257	0.0029225	0.0025	45.1584
rs12449219	0.0155	0.00552959	0.00296205	0.0026	35.53994083
rs12454712	0.0144	-0.0123526	0.00205393	0.0018	64
rs12468863	-0.0153	0.00720095	0.00199535	0.0016	91.44140625
rs12476772	0.0123	0.00397794	0.00210981	0.0018	46.69444444
rs12477088	-0.0145	-0.00190605	0.00201057	0.0017	72.75086505
rs12488237	0.0235	0.0130978	0.00427423	0.0036	42.61188272
rs12502727	0.016	-0.00198278	0.00318526	0.0028	32.65306122
rs12519552	0.0132	0.00488095	0.00274994	0.0024	30.25
rs12538435	-0.0135	0.00117276	0.00225835	0.002	45.5625
rs12564992	0.0196	0.00354202	0.00315921	0.0026	56.82840237
rs12589208	0.0126	0.00570839	0.00258083	0.0023	30.01134216
rs12593036	-0.0154	-0.00391393	0.00216981	0.0019	65.69529086
rs12595158	-0.0394	-0.0204455	0.0072034	0.0054	53.23593964
rs12602912	0.0176	0.0228046	0.00250932	0.0021	70.24036281
rs1260326	0.0105	-0.103264	0.00202387	0.0017	38.14878893
rs12604935	0.011	0.00613599	0.00205621	0.0018	37.34567901
rs12615778	-0.0104	-0.00165725	0.00217799	0.0019	29.96121884
rs12620249	0.0135	0.00342037	0.00281063	0.0025	29.16
rs12628891	-0.0112	0.00422488	0.00214327	0.0019	34.74792244
rs12629015	-0.0135	0.00778788	0.00263759	0.0023	34.45179584
rs12630999	0.0175	0.0258348	0.00226414	0.0019	84.83379501
rs1263618	0.012	0.00188616	0.00214504	0.0017	49.82698962
rs12675063	0.0156	0.00399399	0.00308463	0.0026	36
rs12680842	-0.0133	-0.00407872	0.00212684	0.0018	54.59567901
rs12705977	0.0132	0.00364303	0.0019889	0.0017	60.29065744
rs1275691	-0.0094	0.00182842	0.00199702	0.0016	34.515625
rs12759296	-0.0104	0.00569993	0.00213586	0.0018	33.38271605
rs12762034	0.024	0.0150872	0.00372738	0.0032	56.25
rs12776880	-0.0128	-0.00347679	0.00220754	0.0019	45.38504155
rs1277723	0.0113	0.00591274	0.0023823	0.002	31.9225
rs12779328	0.0105	-0.000726499	0.00220659	0.0019	30.5401662
rs1285245	-0.0121	0.00129841	0.00205777	0.0018	45.1882716
rs1285997	0.0142	-0.00670839	0.00219678	0.0019	55.85595568
rs12885454	-0.0185	-0.00701293	0.00208184	0.0017	118.4256055
rs12888545	0.0136	0.00467787	0.00229896	0.002	46.24
rs12888955	-0.0178	-0.00548221	0.00209306	0.0018	97.79012346
rs12905439	-0.0118	-0.00166855	0.00208065	0.0018	42.97530864
rs12922346	0.0136	0.0028775	0.00226488	0.002	46.24
rs12939549	-0.018	-0.00372701	0.00200128	0.0016	126.5625
rs12953970	0.0125	0.00338257	0.00259926	0.0023	29.536862
rs1296328	-0.0179	-0.00110458	0.00201108	0.0018	98.89197531
rs12989476	0.013	-0.00228949	0.00207106	0.0018	52.16049383
rs13012099	-0.014	-0.00858457	0.0020836	0.0018	60.49382716
rs13021737	0.0574	0.00619414	0.00262379	0.0021	747.1111111
rs13032879	-0.0137	-0.00593785	0.00281188	0.0025	30.0304
rs13034320	0.0114	0.00337104	0.00229511	0.0021	29.46938776
rs13047416	-0.0154	-0.0009414	0.00206051	0.0018	73.19753086
rs13072095	0.0095	-0.000630207	0.00210541	0.0017	31.2283737
rs13072412	-0.0108	-0.00605416	0.0019855	0.0017	40.35986159
rs13105058	-0.0109	-0.00618499	0.00210827	0.0018	36.66975309
rs13107325	0.047	0.0300749	0.00377743	0.0032	215.7226563
rs13110266	-0.0117	-0.00273372	0.00201995	0.0017	47.36678201
rs13153166	-0.0232	-0.00146535	0.00467055	0.004	33.64
rs13159555	0.0119	0.00462073	0.00246026	0.0021	32.11111111
rs13168288	-0.0133	-0.00430053	0.00235306	0.002	44.2225
rs13174863	0.0192	0.00368269	0.00281794	0.0023	69.68620038
rs13184896	-0.0133	0.00114108	0.00200422	0.0016	69.09765625
rs13191362	-0.0236	-0.0106351	0.00301645	0.0025	89.1136
rs13201877	0.0152	-0.0018633	0.00294734	0.0024	40.11111111
rs1320903	0.0216	0.00440478	0.00213272	0.0018	144
rs13209872	-0.0152	-0.0077213	0.00209562	0.0018	71.30864198
rs1321432	0.0201	-0.00362281	0.00206699	0.0018	124.6944444
rs13227658	-0.0157	-0.0047683	0.00200119	0.0017	85.29065744
rs13240600	-0.0204	-0.0102541	0.00274538	0.0024	72.25
rs13250058	0.0112	0.000677386	0.00213164	0.0018	38.71604938
rs13263601	0.0154	0.00187804	0.00207076	0.0018	73.19753086
rs13266989	-0.011	-0.00981256	0.00201745	0.0018	37.34567901
rs13267015	0.0105	0.00603262	0.00219549	0.0019	30.5401662
rs13290794	-0.0141	-0.0035639	0.00206007	0.0018	61.36111111
rs13292976	0.0131	-0.0033748	0.00200511	0.0017	59.38062284
rs13298062	-0.0137	-0.00286665	0.00252364	0.0022	38.77892562
rs1330052	0.0132	0.00448929	0.00207615	0.0018	53.77777778
rs13329567	-0.0293	-0.0021058	0.00238439	0.002	214.6225
rs1336486	0.0141	0.00192308	0.00212177	0.0018	61.36111111
rs13380104	-0.0136	-0.0076193	0.00201634	0.0017	64
rs13417156	0.0144	0.00565711	0.00200226	0.0017	71.75086505
rs13425435	0.012	0.0048707	0.00209928	0.0018	44.44444444
rs13432055	0.0117	0.00373337	0.00220341	0.0018	42.25
rs1345942	0.0104	0.00744526	0.00205875	0.0018	33.38271605
rs1361739	0.0176	0.00454971	0.00211427	0.0018	95.60493827
rs1363695	-0.013	-0.00233586	0.00239742	0.0021	38.32199546
rs1365466	-0.0137	-0.00631362	0.00228419	0.0019	51.99168975
rs1371108	0.0119	0.00261201	0.00213033	0.0018	43.70679012
rs1394879	0.0101	0.0053846	0.00202068	0.0017	35.29757785
rs1399471	0.0131	0.00720411	0.00227429	0.002	42.9025
rs1402025	0.0121	0.001863	0.00237371	0.0021	33.19954649
rs1408487	0.0182	0.00773414	0.00363513	0.0032	32.34765625
rs1409818	0.0201	0.00178319	0.00330673	0.0029	48.039239
rs1412235	0.0246	0.00775471	0.00212448	0.0017	209.3979239
rs1421334	-0.0125	-0.00675291	0.00199666	0.0018	48.22530864
rs1430387	-0.0114	-0.00430848	0.0020219	0.0017	44.96885813
rs1431659	-0.0196	-0.00955534	0.00223334	0.0019	106.4155125
rs1436344	0.0141	0.00407619	0.00201648	0.0017	68.79238754
rs1445305	-0.0161	-0.00207588	0.0032901	0.0029	30.8216409
rs1452075	0.0141	0.00880782	0.00224844	0.0018	61.36111111
rs1454148	0.0106	0.00124141	0.00225069	0.0019	31.12465374
rs1465900	-0.0125	-0.0118594	0.00243454	0.002	39.0625
rs1467693	-0.0114	-0.00346398	0.00216003	0.0019	36
rs1476322	0.0101	0.00305349	0.00199659	0.0017	35.29757785
rs1477199	0.0228	0.00197949	0.00289641	0.0024	90.25
rs1485038	0.0143	0.00423506	0.0025353	0.0022	42.25
rs1492767	0.0094	0.00284379	0.00198449	0.0016	34.515625
rs1496742	0.0094	0.000414006	0.00199552	0.0017	30.57439446
rs1503526	0.014	0.00379299	0.00198843	0.0017	67.8200692
rs1511471	0.0113	0.00656673	0.00213677	0.0019	35.37119114
rs1512914	-0.0126	-0.00093174	0.00204089	0.0018	49
rs1522569	-0.0164	-0.0059754	0.00256736	0.0022	55.57024793
rs1523768	-0.011	-0.00285488	0.00212524	0.0017	41.86851211
rs1524277	-0.0106	-0.00685849	0.00198918	0.0018	34.67901235
rs1526665	0.0117	0.00297666	0.00201396	0.0018	42.25
rs1528435	0.0164	0.00681997	0.00204444	0.0017	93.06574394
rs1544459	0.0103	-0.0056383	0.00199238	0.0016	41.44140625
rs155510	0.0165	0.00528779	0.00249192	0.0021	61.73469388
rs1579200	-0.0136	-0.00354501	0.00263353	0.0023	34.96408318
rs1579557	0.0213	0.00963096	0.00217587	0.0019	125.6759003
rs1584121	0.0126	0.00388103	0.00249993	0.0022	32.80165289
rs159032	0.0129	0.00480722	0.00230962	0.002	41.6025
rs1596299	0.0102	0.00176353	0.00212475	0.0019	28.8199446
rs1608445	-0.0104	0.00473185	0.00202163	0.0018	33.38271605
rs1625427	-0.013	-0.00613536	0.00207459	0.0018	52.16049383
rs1634350	0.012	0.00357985	0.00202764	0.0018	44.44444444
rs1657930	-0.0123	-0.012395	0.00249831	0.0022	31.25826446
rs1658820	0.0141	0.00567702	0.00231083	0.0021	45.08163265
rs1668633	0.01	0.00336893	0.00201337	0.0017	34.60207612
rs16833232	-0.0109	-0.00741456	0.00216437	0.0019	32.91135734
rs16846136	0.0129	0.00679386	0.00223676	0.0019	46.09695291
rs16851483	0.0369	0.00966301	0.00400023	0.0035	111.1518367
rs16867703	0.0137	0.00618946	0.00206183	0.0018	57.92901235
rs16871902	0.0125	0.00308804	0.00198766	0.0017	54.06574394
rs16876869	0.0147	0.00717639	0.00288643	0.0025	34.5744
rs1689437	0.0251	0.00624493	0.00411519	0.0034	54.49913495
rs16903285	0.0331	0.00553478	0.00295717	0.0026	162.0724852
rs16906845	-0.0225	-0.00369949	0.00425999	0.0038	35.05886427
rs16907751	-0.0209	-0.00145068	0.00335535	0.003	48.53444444
rs16916303	-0.0156	-0.0111627	0.00309716	0.0028	31.04081633
rs16932761	-0.014	-0.00445512	0.00228726	0.002	49
rs16940823	-0.0146	-0.00701697	0.00259016	0.0023	40.29489603
rs16965225	0.0216	0.00158781	0.0040272	0.0034	40.35986159
rs16966801	0.0156	0.00352285	0.00250158	0.0022	50.28099174
rs16982345	0.0122	0.00541215	0.00229515	0.002	37.21
rs17001561	0.0151	0.00530796	0.00277665	0.0023	43.1020794
rs17014375	0.0172	0.00818106	0.00293275	0.0025	47.3344
rs17019087	0.0109	0.00549351	0.00205096	0.0018	36.66975309
rs1704190	0.0098	0.00276197	0.00205914	0.0018	29.64197531
rs17056301	0.0118	-0.00357853	0.00228311	0.002	34.81
rs17066842	-0.0676	-0.0161111	0.00518637	0.0042	259.0566893
rs17069831	-0.0109	-0.00507638	0.00221038	0.0019	32.91135734
rs1707322	0.0128	0.00183885	0.00217066	0.0018	50.56790123
rs17094222	0.0181	0.00284407	0.0024332	0.002	81.9025
rs17105272	0.011	-0.00387771	0.00213146	0.0019	33.51800554
rs17119937	0.0212	0.00676034	0.00400634	0.0036	34.67901235
rs17120344	0.0224	-0.0447043	0.00426914	0.0037	36.65157049
rs17200912	-0.0145	0.013586	0.00237417	0.002	52.5625
rs17201143	-0.0103	-0.00563213	0.00212999	0.0019	29.38781163
rs17203016	0.015	0.00237227	0.00248129	0.002	56.25
rs17207196	-0.0221	-0.00794524	0.00201219	0.0018	150.7438272
rs17236194	0.0153	0.00350943	0.00286577	0.0024	40.640625
rs17267020	0.012	0.00266809	0.00209405	0.0018	44.44444444
rs17272434	-0.0105	-0.00350434	0.00216978	0.0018	34.02777778
rs1730859	-0.0118	0.00226369	0.00210524	0.0017	48.1799308
rs17309825	0.0312	0.0183548	0.00501579	0.0042	55.18367347
rs17387761	-0.0106	-0.00664923	0.00220722	0.0019	31.12465374
rs17391694	0.0317	-0.00260651	0.00287656	0.0025	160.7824
rs17399237	-0.0129	-0.00559944	0.00199746	0.0017	57.58131488
rs17405819	-0.0215	-0.00188192	0.00216285	0.0018	142.6697531
rs17424278	0.017	0.00687386	0.0032603	0.0028	36.8622449
rs17446091	0.0123	0.0127854	0.0024638	0.002	37.8225
rs17448885	-0.0105	-0.00291414	0.00209759	0.0018	34.02777778
rs17450772	0.0189	0.00552523	0.00314535	0.003	39.69
rs17513613	0.0186	0.00538256	0.00212195	0.0018	106.7777778
rs175165	-0.0103	-0.00714211	0.00203971	0.0018	32.74382716
rs17522122	0.0159	0.00284605	0.00200023	0.0017	87.47750865
rs17531363	-0.0133	-0.00759618	0.00218467	0.0019	49
rs17535749	0.015	0.0112967	0.00321225	0.0027	30.86419753
rs17538472	0.0129	0.00210222	0.00252349	0.0022	34.3822314
rs17551974	-0.0141	-0.00424569	0.00254913	0.0022	41.07644628
rs17573940	0.0113	0.000793639	0.00217438	0.0018	39.41049383
rs17599948	-0.013	0.00287933	0.00265174	0.0022	34.91735537
rs17608150	0.0196	-0.00691394	0.00368375	0.0031	39.97502601
rs17619973	-0.02	-0.0168114	0.00377919	0.0032	39.0625
rs17636031	0.016	0.00308316	0.0021964	0.0019	70.91412742
rs17681708	0.0106	-0.000191824	0.00211696	0.0018	34.67901235
rs17695092	-0.0106	0.0117662	0.00216313	0.0018	34.67901235
rs17709991	0.011	0.00570979	0.00223899	0.0018	37.34567901
rs17720922	0.0131	-0.000763409	0.00253423	0.0022	35.45661157
rs17724992	-0.0183	-0.000669044	0.00224765	0.0019	92.76731302
rs17757975	-0.0143	-0.00568792	0.00279209	0.0024	35.50173611
rs1776209	-0.0107	-0.011311	0.00219631	0.0019	31.71468144
rs17767510	0.0129	-0.00402491	0.00261558	0.0023	31.45746692
rs17776719	0.0167	-0.00166691	0.00287291	0.0025	44.6224
rs17789218	0.013	-0.01302	0.00230692	0.0019	46.81440443
rs17805532	0.0226	0.00652717	0.00439695	0.0039	33.58053912
rs17806379	-0.0258	-0.012939	0.00257865	0.0022	137.5289256
rs17820822	-0.0143	-0.00887856	0.0020753	0.0018	63.11419753
rs1784460	0.0132	0.00942811	0.00202124	0.0018	53.77777778
rs1787267	-0.0237	-0.0069896	0.00417804	0.0036	43.34027778
rs1829130	0.011	0.00196068	0.00215791	0.0019	33.51800554
rs1830074	0.0115	0.00244534	0.00217336	0.0019	36.63434903
rs1840969	-0.0106	0.0035226	0.00203709	0.0018	34.67901235
rs1852006	-0.0156	-0.00183443	0.00207136	0.0018	75.11111111
rs1853639	-0.0111	-0.00550692	0.00205692	0.0018	38.02777778
rs1863652	-0.0115	-0.00315786	0.00208265	0.0018	40.81790123
rs1865341	0.0128	0.00701919	0.00234204	0.002	40.96
rs1865989	0.01	0.0035558	0.00205781	0.0018	30.86419753
rs1876359	0.013	0.00350613	0.00208652	0.0017	58.47750865
rs1884389	-0.0103	-0.00898366	0.0020124	0.0017	36.70934256
rs1885728	0.0108	-0.00126561	0.00214405	0.0019	32.31024931
rs1891215	0.0117	0.00544041	0.00199987	0.0017	47.36678201
rs1895957	0.0171	0.0098533	0.0023918	0.0021	66.30612245
rs1899689	0.0117	0.00124594	0.00203466	0.0016	53.47265625
rs1899898	-0.0113	-0.00528039	0.00209123	0.0018	39.41049383
rs1911746	-0.0117	-0.0050342	0.00237831	0.0019	37.91966759
rs1912631	-0.0119	0.00111017	0.00202846	0.0018	43.70679012
rs1927790	0.0148	0.00234396	0.00202221	0.0016	85.5625
rs1928295	-0.0141	-0.0026621	0.00200651	0.0016	77.66015625
rs1937683	0.0109	0.00323678	0.00211098	0.0018	36.66975309
rs1941213	-0.0117	-0.0053449	0.00226115	0.002	34.2225
rs1941697	0.0123	0.00687234	0.00200008	0.0017	52.34948097
rs1956153	0.013	0.005507	0.00260549	0.0022	34.91735537
rs1964927	0.0124	0.00515451	0.00208627	0.0018	47.45679012
rs1982441	0.0175	0.00980044	0.00294256	0.0026	45.30325444
rs1990573	0.013	0.0087973	0.0021597	0.0018	52.16049383
rs1993709	0.0331	0.0134026	0.0024962	0.0021	248.4376417
rs2007231	-0.0104	-0.00668201	0.00207185	0.0018	33.38271605
rs2009416	-0.0121	-0.00551691	0.00207198	0.0018	45.1882716
rs2012502	0.0113	0.00774619	0.00208417	0.0017	44.183391
rs2023671	-0.0122	-0.00880614	0.00227507	0.002	37.21
rs2029085	-0.0164	-0.00257251	0.0032265	0.0028	34.30612245
rs2029331	-0.014	0.000445271	0.00230965	0.002	49
rs2035831	-0.0108	0.000652565	0.00211707	0.0018	36
rs2044469	0.0144	0.00543171	0.00208972	0.0018	64
rs2051559	0.0176	0.0187174	0.00294078	0.0026	45.82248521
rs2057316	-0.0229	-0.00728018	0.00484561	0.0042	29.72845805
rs2063177	0.012	0.0040282	0.00207014	0.0018	44.44444444
rs2065418	-0.0166	-0.00885959	0.0020636	0.0018	85.04938272
rs2075650	-0.0244	0.0422363	0.00281656	0.0023	112.5444234
rs208015	-0.0356	0.0111196	0.00394615	0.0034	109.633218
rs2080454	-0.0129	0.000875465	0.00205394	0.0017	57.58131488
rs2100814	0.0113	0.00282418	0.00201291	0.0017	44.183391
rs2119753	-0.0102	-0.00143781	0.00203834	0.0018	32.11111111
rs2122042	0.0235	-0.00073546	0.00244393	0.002	138.0625
rs2124499	-0.0123	-0.00343263	0.00206182	0.0017	52.34948097
rs213533	0.0156	0.00759754	0.0028595	0.0025	38.9376
rs2143253	-0.0188	-0.00552751	0.00300307	0.0026	52.28402367
rs2143624	0.0098	0.00437468	0.00206019	0.0017	33.23183391
rs2155645	-0.0116	-0.000317824	0.00228939	0.0019	37.27423823
rs215634	-0.0152	-0.00936332	0.00204411	0.0018	71.30864198
rs2160077	0.0093	-0.00322176	0.00201485	0.0016	33.78515625
rs2161097	0.0096	0.0108249	0.00200083	0.0017	31.88927336
rs2162524	0.0155	0.00487297	0.00212191	0.0018	74.15123457
rs2170382	0.0172	0.00825053	0.00311661	0.0027	40.58161866
rs2172211	0.0101	-0.00704051	0.00223825	0.0018	31.4845679
rs2174307	0.0121	-0.00166127	0.0020153	0.0017	50.66089965
rs217433	0.0117	0.00748533	0.00248682	0.0021	31.04081633
rs2174367	-0.0121	-0.00136648	0.00214347	0.0019	40.5567867
rs217671	0.0144	0.00627865	0.0022367	0.0019	57.44044321
rs2185027	0.0135	0.00975491	0.0021969	0.0018	56.25
rs2187449	0.016	0.000173015	0.00236158	0.0021	58.04988662
rs2190788	0.0141	0.0107983	0.00214106	0.0019	55.07202216
rs2195086	0.0133	0.00834003	0.00268403	0.0023	33.43856333
rs2198679	-0.0107	-0.00024655	0.00199788	0.0017	39.61591696
rs2228213	-0.0139	0.00276668	0.00208544	0.0017	66.85467128
rs223051	0.0112	0.0027119	0.0021086	0.0018	38.71604938
rs2235564	0.0131	0.00585144	0.00209416	0.0018	52.96604938
rs2245368	-0.0257	4.09E-06	0.00264559	0.0023	124.8563327
rs2246012	0.0158	0.00669676	0.00266563	0.0022	51.5785124
rs2254542	-0.0241	-0.00186119	0.00477699	0.004	36.300625
rs2263049	-0.0137	-0.00574013	0.00208223	0.0018	57.92901235
rs2269828	-0.0105	-0.00223481	0.00214204	0.0018	34.02777778
rs2270778	-0.0097	0.000162129	0.00202288	0.0017	32.55709343
rs2274550	-0.014	-0.00146477	0.00285553	0.0025	31.36
rs2279620	0.017	0.00266498	0.00315615	0.0028	36.8622449
rs2281819	-0.016	-0.00458044	0.00236236	0.002	64
rs2282231	0.0165	0.0228329	0.00243335	0.0021	61.73469388
rs2282802	0.0109	0.00126862	0.00200588	0.0017	41.11072664
rs2283093	0.0127	0.00759491	0.00246794	0.0021	36.57369615
rs2289379	-0.0135	-0.00218695	0.00203839	0.0018	56.25
rs2293605	-0.0167	-0.0020193	0.0030583	0.0027	38.25651578
rs2304130	-0.0176	-0.0652603	0.00356315	0.003	34.41777778
rs2306537	0.0133	0.000543082	0.00215352	0.0019	49
rs2307111	-0.0265	-0.00602338	0.00203406	0.0016	274.3164063
rs2317299	-0.0106	-0.00447734	0.00200396	0.0017	38.87889273
rs2322622	0.0094	0.00708159	0.00206333	0.0017	30.57439446
rs2357760	0.0145	0.00375082	0.00213122	0.0017	72.75086505
rs2362777	0.0102	-0.00266409	0.00207758	0.0018	32.11111111
rs236527	-0.0107	0.00403813	0.00219405	0.0019	31.71468144
rs2365389	-0.0174	-0.00164817	0.00202722	0.0017	104.7612457
rs2367112	-0.0119	-0.0036534	0.0019881	0.0016	55.31640625
rs2371984	-0.0144	-0.00221436	0.00298435	0.0026	30.67455621
rs2423668	-0.0105	-0.00140511	0.00200102	0.0019	30.5401662
rs2425840	0.0119	0.0057913	0.00202671	0.0018	43.70679012
rs2429150	0.0111	0.00497412	0.00203171	0.0018	38.02777778
rs243387	0.0101	0.000106824	0.00199238	0.0017	35.29757785
rs2440452	-0.0142	-0.00352399	0.00290706	0.0026	29.82840237
rs2451746	0.0111	0.00491204	0.00208107	0.0018	38.02777778
rs2467210	-0.0145	-0.00314093	0.00233885	0.002	52.5625
rs2467594	0.0122	0.00457759	0.00205846	0.0018	45.9382716
rs2477017	0.0104	-0.00341968	0.0020622	0.0018	33.38271605
rs2478879	0.0159	-0.0011985	0.00203889	0.0018	78.02777778
rs2479958	-0.0154	-0.00803879	0.00201393	0.0018	73.19753086
rs248139	0.0133	0.00362824	0.00249766	0.0022	36.54752066
rs2481665	-0.0161	-0.00862924	0.00199472	0.0016	101.2539063
rs2489676	0.01	0.00193163	0.00199863	0.0017	34.60207612
rs249292	0.012	0.0070823	0.00217275	0.0019	39.88919668
rs2516739	-0.0159	0.00602605	0.00240402	0.0021	57.32653061
rs2527380	-0.0107	-0.00271923	0.00208799	0.0018	35.33641975
rs252749	-0.0115	0.000796461	0.00230278	0.002	33.0625
rs252819	0.0132	0.00395882	0.00258083	0.0022	36
rs2543132	0.0146	0.00776488	0.00253867	0.0022	44.04132231
rs254800	-0.0098	-0.00077381	0.00199042	0.0017	33.23183391
rs2579106	-0.0136	-0.00288262	0.00227646	0.002	46.24
rs2600226	-0.0116	-0.00407548	0.00213628	0.0019	37.27423823
rs2605603	-0.0103	-0.00018422	0.00198703	0.0016	41.44140625
rs2616192	0.0125	0.00711339	0.00212121	0.0019	43.28254848
rs2619976	0.0104	0.00250954	0.00202919	0.0018	33.38271605
rs263041	-0.0124	-0.00283256	0.00205657	0.0018	47.45679012
rs2631681	-0.0113	-0.00225914	0.00212028	0.0017	44.183391
rs2682406	-0.0132	-0.00162622	0.00201542	0.0018	53.77777778
rs2694047	0.0188	0.013458	0.00229501	0.002	88.36
rs2717926	0.0097	0.001704	0.00211077	0.0017	32.55709343
rs2718786	-0.0112	-0.00594123	0.00205289	0.0018	38.71604938
rs2732275	0.0104	0.00502712	0.00203461	0.0018	33.38271605
rs2733287	0.0157	0.0010362	0.00198953	0.0017	85.29065744
rs273504	0.0153	-0.000603611	0.00201032	0.0018	72.25
rs273697	-0.0098	-0.00410226	0.0019961	0.0017	33.23183391
rs2744974	0.0249	-0.000193187	0.00211298	0.0018	191.3611111
rs2796456	-0.0116	0.000200214	0.00224751	0.0019	37.27423823
rs280329	0.0245	0.00533209	0.00471655	0.0043	32.46349378
rs2809395	0.0135	-0.00216254	0.00259663	0.0022	37.65495868
rs2815324	0.0129	0.00165724	0.00242095	0.002	41.6025
rs2820311	0.0235	0.00999143	0.00209739	0.0018	170.4475309
rs2832283	0.0115	0.00431465	0.00243298	0.002	33.0625
rs2836961	0.0102	0.0124147	0.00205805	0.0017	36
rs2837398	0.0114	0.00486362	0.00203005	0.0018	40.11111111
rs284227	-0.0147	-0.00668251	0.00231435	0.0019	59.85872576
rs2842385	0.012	0.00704362	0.0024929	0.0022	29.75206612
rs284262	-0.0099	-0.000449261	0.00199206	0.0018	30.25
rs2850969	0.0165	0.00593167	0.00279312	0.0024	47.265625
rs2866816	-0.0129	-0.00385661	0.00226006	0.002	41.6025
rs2874800	-0.0118	-0.00244829	0.0021456	0.0019	38.57063712
rs2875762	0.0139	0.00291677	0.0023231	0.002	48.3025
rs2876248	-0.0105	-0.00116779	0.00208921	0.0018	34.02777778
rs2890652	0.017	0.0102234	0.00269792	0.0023	54.63137996
rs2907948	-0.0141	-0.0119635	0.00230173	0.0019	55.07202216
rs294704	-0.0113	-0.00462328	0.00221809	0.0019	35.37119114
rs2959592	-0.0118	-0.00138207	0.00253974	0.0021	31.57369615
rs2973564	-0.0111	-0.00246124	0.00216849	0.0019	34.13019391
rs298563	-0.0127	-0.00454906	0.00262854	0.0023	30.48960302
rs29941	0.0152	-0.000918086	0.00212353	0.0018	71.30864198
rs3007105	0.0142	0.00369553	0.00201859	0.0017	69.7716263
rs3134353	0.0125	-0.00698868	0.0020321	0.0018	48.22530864
rs3209570	-0.0143	0.00915003	0.00204962	0.0018	63.11419753
rs323742	0.041	0.00977472	0.00638021	0.0056	53.60331633
rs326896	-0.0128	-0.000443052	0.00203204	0.0018	50.56790123
rs329122	-0.0125	0.00300216	0.00201557	0.0017	54.06574394
rs331949	0.011	0.00372411	0.0020588	0.0017	41.86851211
rs33436	0.0125	0.00150596	0.00205982	0.0018	48.22530864
rs33485	-0.0158	0.00064255	0.00225663	0.002	62.41
rs340025	0.0124	0.00978734	0.00202223	0.0017	53.20415225
rs349088	-0.0128	-0.00196823	0.00199079	0.0017	56.69204152
rs355777	0.0153	0.00353601	0.00202802	0.0017	81
rs3730074	0.0138	0.00164536	0.00277735	0.0025	30.4704
rs3736485	-0.0134	-0.0116413	0.00200332	0.0016	70.140625
rs3764835	-0.0141	-0.00553157	0.00276046	0.0024	34.515625
rs3766430	0.0113	0.00204113	0.00199601	0.0016	49.87890625
rs3769948	-0.0125	-0.00514708	0.00230266	0.002	39.0625
rs3772882	0.0127	0.00871065	0.00205395	0.0018	49.7808642
rs3781099	0.021	0.00426383	0.00362306	0.0031	45.88969823
rs3800229	0.0175	0.00553398	0.00220311	0.0018	94.52160494
rs3806116	-0.0104	-0.00954781	0.00204621	0.0017	37.42560554
rs3807566	-0.0127	-0.00321208	0.00200469	0.0017	55.80968858
rs3807875	0.0094	0.00212093	0.0020721	0.0017	30.57439446
rs3810291	0.0274	0.0110053	0.00211701	0.0018	231.7160494
rs3811514	-0.0121	-0.00597951	0.00198072	0.0017	50.66089965
rs3813680	-0.0144	-0.00477793	0.00274202	0.0024	36
rs3814883	0.0232	0.0148926	0.00199657	0.0017	186.2422145
rs3826705	0.0157	0.00439526	0.00309526	0.0027	33.81207133
rs3829849	0.0098	-0.000306374	0.00206041	0.0017	33.23183391
rs3844598	0.0095	0.00535986	0.00199171	0.0017	31.2283737
rs3845802	0.0115	0.00751867	0.00198346	0.0016	51.66015625
rs3851083	-0.0102	-0.00248919	0.00200905	0.0016	40.640625
rs3852012	-0.0131	-0.00611557	0.00216536	0.0018	52.96604938
rs3887080	0.0181	0.00676388	0.0029984	0.0026	48.46301775
rs3902951	0.0134	0.00332154	0.0023664	0.002	44.89
rs3930349	-0.0144	-0.0057838	0.00241429	0.0021	47.02040816
rs3957285	0.0144	0.00272435	0.00199994	0.0018	64
rs40067	-0.0266	-0.00783329	0.00265149	0.0023	133.7542533
rs4012234	0.0141	0.00958356	0.00202365	0.0018	61.36111111
rs40245	-0.011	0.00328871	0.00209057	0.0018	37.34567901
rs4072917	0.0115	0.00468545	0.00198795	0.0018	40.81790123
rs4076427	-0.0132	-0.000532294	0.00205206	0.0018	53.77777778
rs4077093	-0.0128	-0.00507137	0.00243506	0.0022	33.85123967
rs4082793	-0.0122	0.000721253	0.00201918	0.0018	45.9382716
rs4148155	-0.0188	0.00390618	0.00312866	0.0026	52.28402367
rs4148233	0.0101	0.000555127	0.00206703	0.0017	35.29757785
rs4148866	0.0098	0.00205042	0.00202231	0.0018	29.64197531
rs420158	-0.0119	-0.00100473	0.00231998	0.0019	39.22714681
rs4237643	-0.0223	-0.00967668	0.00214358	0.0019	137.7534626
rs424539	0.011	0.00516339	0.00205138	0.0018	37.34567901
rs427943	0.017	0.0111577	0.00201255	0.0017	100
rs429343	-0.015	-0.0098639	0.00200875	0.0017	77.85467128
rs4307239	0.0115	0.00881094	0.00199685	0.0017	45.76124567
rs4372836	-0.0142	0.000409395	0.00214993	0.0018	62.2345679
rs4430672	-0.0127	-0.00123806	0.00249655	0.0022	33.32438017
rs4482463	-0.0331	-0.0181067	0.00372705	0.0033	100.6069789
rs4516268	-0.0217	-0.00525744	0.00252456	0.0021	106.7777778
rs4518345	-0.0117	-0.00617788	0.00221193	0.0019	37.91966759
rs4521182	-0.0104	-0.00334028	0.00216972	0.0019	29.96121884
rs4523610	0.0123	-0.00334962	0.00233751	0.002	37.8225
rs4538727	0.0099	0.00313228	0.00201935	0.0018	30.25
rs4550409	-0.0137	-0.0115588	0.00280005	0.0025	30.0304
rs455527	-0.0199	0.000855125	0.0043558	0.0035	32.32734694
rs4556997	0.0197	0.00634013	0.00289374	0.0024	67.37673611
rs459552	-0.0126	-0.00964376	0.00235676	0.002	39.69
rs460799	0.0118	-0.000201343	0.00222118	0.0019	38.57063712
rs4616635	0.0104	-0.00669355	0.00221317	0.0018	33.38271605
rs4639527	0.0172	-0.000296049	0.00214719	0.0019	81.9501385
rs4653017	0.0122	-0.000307252	0.00213559	0.0018	45.9382716
rs4670627	0.0105	0.0108468	0.00199729	0.0017	38.14878893
rs4671328	-0.0219	-0.00838888	0.00200876	0.0017	165.9550173
rs4673553	0.0142	0.00102567	0.00199684	0.0017	69.7716263
rs4676084	0.0098	0.0014986	0.00201348	0.0017	33.23183391
rs4677812	-0.0136	-0.00639	0.00220892	0.0019	51.23545706
rs4682718	0.0154	0.00503158	0.00257173	0.0023	44.83175803
rs4683096	-0.0116	-0.00732563	0.00200863	0.0017	46.56055363
rs4703019	0.0101	0.00320901	0.00201855	0.0017	35.29757785
rs4704513	0.0125	0.0056923	0.00248549	0.0022	32.28305785
rs4718966	0.0127	0.00212068	0.00202365	0.0018	49.7808642
rs4722398	0.0158	0.00621004	0.00288907	0.0025	39.9424
rs4722672	-0.0151	-0.00204924	0.00260912	0.0021	51.70294785
rs472611	0.0101	0.00458664	0.00209737	0.0018	31.4845679
rs4740619	-0.0186	-0.00507373	0.00200018	0.0016	135.140625
rs4745794	0.0114	0.00815271	0.00199658	0.0017	44.96885813
rs4757144	0.0169	0.0111386	0.00201657	0.0018	88.15123457
rs4757638	0.0101	0.00479287	0.00204963	0.0018	31.4845679
rs4759075	-0.0112	-0.00535619	0.00201801	0.0017	43.40484429
rs4759228	-0.0157	-0.00778276	0.00218444	0.0019	68.27977839
rs4766710	-0.0229	-0.00733231	0.00396286	0.0035	42.80897959
rs4783830	-0.0105	0.00244833	0.00216458	0.0019	30.5401662
rs4796243	0.0124	0.00394007	0.00217994	0.0019	42.59279778
rs4802778	0.0116	-0.0014624	0.00201895	0.0018	41.5308642
rs4807181	-0.0117	-0.00358965	0.00202933	0.0018	42.25
rs4813619	-0.0108	-0.00574195	0.00200687	0.0018	36
rs4814512	0.0133	0.00592348	0.00240797	0.0021	40.11111111
rs4820408	-0.0151	-0.0033483	0.00203047	0.0017	78.89619377
rs4834272	0.0115	0.000613869	0.00211997	0.0017	45.76124567
rs4835778	0.0127	-0.00656229	0.00261859	0.0023	30.48960302
rs483752	0.0121	0.00409099	0.00229559	0.0022	30.25
rs4856794	0.011	0.000541109	0.00208796	0.0018	37.34567901
rs4858193	-0.0129	-0.00394055	0.0022286	0.0019	46.09695291
rs4858887	-0.0124	0.0034536	0.00213142	0.0019	42.59279778
rs4860782	0.0122	0.0011636	0.00250673	0.0022	30.75206612
rs4864201	-0.0141	-0.00348896	0.00208176	0.0017	68.79238754
rs4865796	-0.0103	0.0147739	0.00215384	0.0018	32.74382716
rs4877313	-0.0129	-0.00377029	0.00240061	0.0021	37.73469388
rs4880341	-0.0118	-0.00500369	0.0020135	0.0017	48.1799308
rs4886869	0.01	0.00571771	0.0020443	0.0018	30.86419753
rs4889606	-0.0202	-0.0145886	0.0020566	0.0017	141.1903114
rs4906908	0.0103	0.0012675	0.00199083	0.0017	36.70934256
rs4911442	0.015	0.0105265	0.00285151	0.0024	39.0625
rs4912637	-0.0103	-2.00E-05	0.00208124	0.0018	32.74382716
rs4916229	0.0183	0.0121627	0.00338213	0.0029	39.82045184
rs491711	-0.0115	0.00371265	0.00215179	0.0019	36.63434903
rs4929923	0.0181	0.00665114	0.00206983	0.0017	113.3598616
rs4936175	0.0122	0.00362533	0.00199493	0.0017	51.5017301
rs4953577	0.0099	0.00520642	0.001995	0.0017	33.91349481
rs4954638	-0.0118	-0.00219625	0.00230991	0.002	34.81
rs4963120	0.013	-0.000792788	0.00201717	0.0018	52.16049383
rs498240	-0.0267	0.00885372	0.00375997	0.0033	65.46280992
rs4985155	-0.012	0.0239719	0.00210731	0.0017	49.82698962
rs4986044	-0.0164	-0.00565689	0.00200027	0.0016	105.0625
rs4989244	-0.0113	-0.00928239	0.0020091	0.0017	44.183391
rs506338	0.0134	-0.00212014	0.00219619	0.0018	55.41975309
rs535533	0.0104	0.00138596	0.00202771	0.0018	33.38271605
rs536445	0.014	0.0100611	0.00199163	0.0017	67.8200692
rs538579	0.0137	0.00143754	0.00214176	0.0019	51.99168975
rs543874	0.0475	0.00137662	0.0024556	0.002	564.0625
rs559231	0.0135	0.00405529	0.00204748	0.0018	56.25
rs559267	0.0115	0.00105902	0.00212315	0.0017	45.76124567
rs573455	0.0093	0.0215394	0.00198645	0.0016	33.78515625
rs5742914	0.0175	0.00651206	0.00308868	0.0027	42.00960219
rs5751239	0.0109	0.00211482	0.00200174	0.0017	41.11072664
rs577525	0.0166	0.0161912	0.00200359	0.0017	95.34948097
rs591088	-0.0097	-0.000447762	0.00200329	0.0017	32.55709343
rs592483	-0.0147	0.00216572	0.00201531	0.0017	74.7716263
rs6014523	-0.0149	0.00377592	0.00253335	0.0022	45.86983471
rs6019482	-0.0178	0.00690345	0.00268572	0.0023	59.89413989
rs6023633	-0.0138	-0.00266575	0.00240351	0.0021	43.18367347
rs6047046	-0.0098	0.00091438	0.00200511	0.0017	33.23183391
rs6050446	0.0343	0.0270929	0.00564646	0.0047	53.2589407
rs6056413	-0.0127	-0.00740312	0.00263215	0.0022	33.32438017
rs610634	-0.0138	-0.00629971	0.00258589	0.0023	36
rs6121381	0.0147	0.00206572	0.00275108	0.0024	37.515625
rs6138482	0.0147	0.00757328	0.0024867	0.002	54.0225
rs621042	-0.0107	-0.00562215	0.00199993	0.0017	39.61591696
rs6235	0.0175	0.00160409	0.00224228	0.0019	84.83379501
rs6265	-0.0412	-0.0112888	0.0025341	0.0021	384.9070295
rs629443	-0.0116	-0.00407219	0.00234497	0.0019	37.27423823
rs6419734	-0.0174	-0.00659172	0.00284515	0.0025	48.4416
rs6433243	-0.0102	-0.0123893	0.00207629	0.0018	32.11111111
rs6443750	0.0148	0.00861371	0.00252223	0.0021	49.66893424
rs6445538	0.0149	0.0068795	0.00235138	0.002	55.5025
rs6448587	-0.0167	-0.00920227	0.00263337	0.0023	52.72022684
rs6449532	-0.0127	0.00635617	0.00206772	0.0018	49.7808642
rs6461115	-0.0144	-0.000395302	0.00239012	0.0019	57.44044321
rs6471941	0.0156	0.000593279	0.0026488	0.0021	55.18367347
rs6477694	-0.0123	-0.00684616	0.00208908	0.0017	52.34948097
rs6482729	-0.0102	-0.00440028	0.00212265	0.0019	28.8199446
rs6497676	-0.0098	-0.00457315	0.00206474	0.0018	29.64197531
rs6504165	-0.0135	-0.00113652	0.0022865	0.0019	50.48476454
rs6512302	0.0142	-0.00504199	0.00228621	0.002	50.41
rs653264	-0.0099	-0.0135474	0.00199138	0.0017	33.91349481
rs6545709	-0.0203	-0.00800529	0.00334564	0.003	45.78777778
rs6545714	-0.0191	-0.0121299	0.00202765	0.0017	126.2318339
rs6548221	-0.0151	-0.00768986	0.00239449	0.002	57.0025
rs6548834	0.0136	0.00340083	0.00206284	0.0018	57.08641975
rs6556301	-0.0111	0.00312776	0.00207282	0.0018	38.02777778
rs6561710	0.0105	0.0031525	0.00202458	0.0018	34.02777778
rs6561766	-0.0168	-0.00468526	0.00312654	0.0028	36
rs6564360	0.0135	0.00846326	0.00255634	0.0022	37.65495868
rs657452	-0.0188	-0.00587752	0.00204056	0.0017	122.2975779
rs6587552	-0.0173	-0.00916672	0.00235228	0.002	74.8225
rs6591407	-0.0118	-0.00694226	0.00256187	0.0021	31.57369615
rs6594967	-0.0109	0.000839975	0.0021216	0.0018	36.66975309
rs6597650	0.0122	0.00543163	0.00203471	0.0018	45.9382716
rs6606686	-0.0136	-0.0103113	0.00213174	0.0018	57.08641975
rs663129	0.0545	0.0134033	0.00235217	0.0019	822.7839335
rs6661316	0.0106	-0.000114783	0.00201018	0.0016	43.890625
rs6676084	-0.0122	0.00506747	0.0021467	0.0018	45.9382716
rs6690764	-0.0154	0.00579533	0.0024435	0.0022	49
rs6691857	-0.0347	-0.00783646	0.0057489	0.0051	46.29334871
rs6692586	-0.0192	0.00306153	0.0026633	0.0023	69.68620038
rs6707445	0.0128	0.0059987	0.00200191	0.0017	56.69204152
rs6710871	0.0179	0.00277204	0.00285343	0.0024	55.62673611
rs6712	0.0138	-0.0138248	0.00294142	0.0025	30.4704
rs6713781	-0.0123	-0.00260097	0.00203995	0.0018	46.69444444
rs6738445	0.0133	0.000833508	0.00220083	0.0018	54.59567901
rs6759670	-0.0116	-0.0017335	0.00221077	0.0019	37.27423823
rs6764533	0.0116	0.00814692	0.00207428	0.0018	41.5308642
rs6767619	0.0119	-0.00549851	0.00210537	0.0018	43.70679012
rs6777784	0.0105	0.010675	0.00204197	0.0018	34.02777778
rs6781254	0.0112	-0.00138131	0.00218652	0.0018	38.71604938
rs6804181	-0.0153	-0.000772025	0.00266286	0.0023	44.25141777
rs6804842	0.0156	-0.00492384	0.00201519	0.0017	84.20761246
rs6819344	0.0103	0.00501745	0.00202929	0.0017	36.70934256
rs6827083	0.0097	0.000343604	0.00200877	0.0016	36.75390625
rs6841761	-0.0131	-0.00434936	0.00199483	0.0016	67.03515625
rs6849518	0.0173	0.0061397	0.00301295	0.0026	44.27366864
rs6850639	0.0124	0.00138762	0.00248359	0.0021	34.86621315
rs6852276	0.0108	0.00559471	0.00203503	0.0017	40.35986159
rs6864049	0.0125	0.00252032	0.00201454	0.0017	54.06574394
rs6870983	-0.0204	-0.00725712	0.00242633	0.002	104.04
rs6879326	0.0098	0.00417552	0.00199091	0.0017	33.23183391
rs6898812	-0.0104	-0.00545446	0.00200763	0.0018	33.38271605
rs6901756	-0.0146	-0.00252452	0.00293375	0.0025	34.1056
rs6917517	-0.0131	0.00206303	0.00285947	0.0023	32.44045369
rs6919443	-0.0096	-0.00392526	0.00201459	0.0017	31.88927336
rs6921533	-0.0118	-0.00550199	0.00219192	0.0019	38.57063712
rs6968554	0.01	0.0145291	0.0020617	0.0017	34.60207612
rs6985109	-0.0177	0.0184289	0.00198309	0.0017	108.4048443
rs7006629	0.0109	0.00387681	0.00197639	0.0017	41.11072664
rs7009017	0.0148	0.00755729	0.00298039	0.0027	30.04663923
rs7024334	-0.0138	-0.00859926	0.00239689	0.002	47.61
rs7025938	0.0166	0.00130949	0.00213578	0.0019	76.33240997
rs702820	0.017	0.00180549	0.00309952	0.0027	39.64334705
rs7042372	-0.0122	-0.000312879	0.00211676	0.0018	45.9382716
rs7083450	0.0159	0.00345979	0.00273792	0.0023	47.79017013
rs7084454	0.0193	0.00400178	0.00212706	0.0019	103.1828255
rs709400	-0.015	-0.00458747	0.00205922	0.0017	77.85467128
rs7102454	0.0158	0.000556109	0.00206415	0.0018	77.04938272
rs7117238	-0.0131	-0.0169723	0.00269164	0.0022	35.45661157
rs7117842	0.0111	0.00362902	0.00206479	0.0017	42.63321799
rs7123876	0.0119	0.00321481	0.00230607	0.0019	39.22714681
rs7124681	0.0263	0.0163692	0.00201215	0.0016	270.1914063
rs7133378	0.0125	-0.0284448	0.00213677	0.0018	48.22530864
rs7134628	0.0172	0.00666631	0.00325914	0.0028	37.73469388
rs7138803	0.03	0.00232526	0.00205799	0.0017	311.4186851
rs7144011	0.0282	0.00474752	0.00240084	0.002	198.81
rs7147503	-0.0119	-0.00684685	0.00206613	0.0018	43.70679012
rs7164727	0.0182	0.00973584	0.00211814	0.0017	114.615917
rs7172627	0.0117	0.00717289	0.00199789	0.0017	47.36678201
rs7181498	-0.0163	-0.00623324	0.00208268	0.0018	82.00308642
rs7186893	-0.0141	-0.00712817	0.00224717	0.002	49.7025
rs7195386	-0.0133	-0.000977078	0.00199396	0.0017	61.20761246
rs719802	-0.0101	-0.00431769	0.00203486	0.0018	31.4845679
rs7206395	0.0123	0.00575079	0.0024909	0.0022	31.25826446
rs7206608	0.0132	0.00854194	0.00213081	0.0019	48.26592798
rs7209235	-0.0111	0.00848203	0.00218512	0.0019	34.13019391
rs7217226	0.013	-0.00389103	0.00208214	0.0017	58.47750865
rs7220138	0.0123	0.00392952	0.00217783	0.0019	41.90858726
rs7235205	0.0141	0.00172042	0.00230366	0.0019	55.07202216
rs7235563	-0.0098	0.000513854	0.00207607	0.0018	29.64197531
rs7239114	0.0124	0.00121726	0.0020134	0.0017	53.20415225
rs7239575	-0.0202	-0.0160767	0.00199133	0.0017	141.1903114
rs7243357	-0.0194	-0.000414726	0.00261585	0.0021	85.34240363
rs7249143	0.0126	-0.00054124	0.00217748	0.0019	43.97783934
rs7254892	0.0281	0.116903	0.00567356	0.0048	34.27126736
rs731834	-0.0107	-0.00390825	0.00199212	0.0018	35.33641975
rs7323827	-0.0102	-0.00290379	0.00213123	0.0018	32.11111111
rs7332115	-0.0159	-0.00457864	0.00206713	0.0017	87.47750865
rs7334078	-0.0121	-0.00891439	0.00221261	0.0019	40.5567867
rs733594	0.0138	0.00417273	0.00222453	0.0018	58.77777778
rs7372452	0.0102	0.00264159	0.00203104	0.0018	32.11111111
rs740157	-0.0116	-0.00160249	0.00201327	0.0016	52.5625
rs7421089	-0.0135	0.000601899	0.00218204	0.0019	50.48476454
rs7475340	0.009	0.00612957	0.00199667	0.0016	31.640625
rs7488867	-0.0204	-0.000742618	0.00228384	0.002	104.04
rs7498665	0.0271	0.00327025	0.00203266	0.0017	254.1211073
rs7512146	-0.0094	-0.00272495	0.00198509	0.0017	30.57439446
rs7519259	0.0125	0.00393056	0.00199633	0.0017	54.06574394
rs7534091	0.0113	0.00466597	0.00225243	0.0019	35.37119114
rs7535528	-0.0152	-0.00165218	0.00206353	0.0018	71.30864198
rs7536433	-0.0156	-0.00498654	0.00243682	0.002	60.84
rs7550711	0.0649	0.00811921	0.00625687	0.005	168.4804
rs7551507	-0.0184	0.00167942	0.00199956	0.0016	132.25
rs755407	-0.0116	-0.00526286	0.00225258	0.0018	41.5308642
rs7557796	-0.016	-0.00637171	0.00207329	0.0018	79.01234568
rs7560871	0.0218	0.00697992	0.00388849	0.0034	41.11072664
rs7561278	-0.0159	0.000651198	0.00241369	0.0021	57.32653061
rs756717	-0.0148	-0.00289696	0.00205591	0.0017	75.79238754
rs7567655	0.027	-0.0305865	0.00558372	0.0045	36
rs7578575	0.013	-0.0015669	0.00219452	0.0019	46.81440443
rs7599312	-0.0186	-0.00385479	0.00225846	0.0019	95.83379501
rs7600699	0.0149	0.00778245	0.00276837	0.0024	38.54340278
rs7601895	-0.0149	-0.00131098	0.00215457	0.0019	61.49861496
rs7607351	-0.0119	-0.00247082	0.00201577	0.0017	49
rs7607369	-0.0117	0.0166252	0.00199767	0.0016	53.47265625
rs761423	-0.0113	0.000309372	0.00199052	0.0017	44.183391
rs7615297	-0.0149	-0.00470845	0.00278053	0.0024	38.54340278
rs762147	0.0115	0.000576984	0.0022288	0.0019	36.63434903
rs7630080	-0.0168	0.00982069	0.00369266	0.0031	29.36940687
rs7630302	-0.0212	-0.00292974	0.00335969	0.0029	53.4411415
rs7640424	-0.0136	-0.00434397	0.00215238	0.0018	57.08641975
rs7652415	0.0156	0.00902971	0.00295713	0.0026	36
rs765875	-0.0121	-0.000987066	0.00198516	0.0017	50.66089965
rs7674623	0.0135	0.00326098	0.00251036	0.0022	37.65495868
rs7683836	-0.0114	-0.00280605	0.00200601	0.0017	44.96885813
rs7685048	-0.0101	-0.000528217	0.00199302	0.0017	35.29757785
rs7694732	-0.0099	0.000742404	0.00200197	0.0017	33.91349481
rs769674	-0.0135	-0.00854616	0.00212306	0.0018	56.25
rs7715256	-0.0166	0.00387575	0.00200625	0.0016	107.640625
rs7727781	-0.0097	-0.00324265	0.00200036	0.0017	32.55709343
rs7730004	0.0148	0.00848755	0.00212783	0.0018	67.60493827
rs7730898	0.0168	0.00424139	0.0022361	0.0018	87.11111111
rs774211	-0.0139	0.0122831	0.00266657	0.0022	39.91942149
rs7748777	0.0105	0.00365422	0.00199872	0.0016	43.06640625
rs7760082	-0.0122	-0.00116692	0.00211064	0.0018	45.9382716
rs7761673	-0.0126	-0.00596415	0.0024014	0.0021	36
rs7770443	0.0149	-0.00361419	0.00283282	0.0025	35.5216
rs7779498	-0.0249	-0.0156607	0.00508702	0.0045	30.61777778
rs7780752	0.0139	-0.00764625	0.0020667	0.0018	59.63271605
rs7784465	0.0164	0.00981852	0.00292836	0.0025	43.0336
rs779206	-0.0127	-0.00259466	0.00226878	0.002	40.3225
rs7801551	-0.0102	0.000510297	0.00206532	0.0018	32.11111111
rs7802342	0.0121	0.00363233	0.00219139	0.0019	40.5567867
rs7805441	0.0109	0.00508487	0.00199769	0.0017	41.11072664
rs7811342	-0.0197	0.00132627	0.0033257	0.0029	46.14625446
rs7826312	0.0104	0.00639905	0.00202237	0.0017	37.42560554
rs7844647	-0.0123	-0.00683172	0.00224355	0.0018	46.69444444
rs784944	-0.0122	-0.00462532	0.0022472	0.0019	41.2299169
rs7865157	0.0177	-0.00125527	0.00328026	0.0028	39.96045918
rs7869771	-0.014	-0.00322973	0.00221298	0.0019	54.29362881
rs7871866	0.0187	0.00697933	0.0027721	0.0024	60.71006944
rs7874154	0.0127	-8.63E-05	0.00199746	0.0017	55.80968858
rs7899106	0.0331	0.00592304	0.00457307	0.0037	80.02994887
rs7903146	-0.0181	0.00877603	0.00218743	0.0018	101.1141975
rs7925214	0.0147	0.00627166	0.00200165	0.0018	66.69444444
rs7925748	0.0122	0.00755572	0.00201744	0.0018	45.9382716
rs7929418	-0.0113	-0.00267567	0.00203803	0.0018	39.41049383
rs7933205	0.0116	0.00107886	0.00241001	0.0021	30.51247166
rs7947143	-0.018	-0.000788514	0.00268233	0.0024	56.25
rs7950748	0.0118	0.00401272	0.00231048	0.002	34.81
rs7970953	0.0135	0.00972821	0.00221218	0.0018	56.25
rs7973955	-0.0126	8.87E-05	0.00219415	0.0019	43.97783934
rs7975791	-0.0264	0.00374223	0.00511841	0.0043	37.69388859
rs7987314	-0.0146	-0.0054884	0.00314408	0.0026	31.53254438
rs8016771	0.019	-0.00141479	0.00358681	0.0031	37.56503642
rs802460	0.0107	0.00311198	0.0020858	0.0018	35.33641975
rs8024716	-0.0117	0.00152195	0.00242177	0.0021	31.04081633
rs8033995	-0.0166	0.0322452	0.00333564	0.0029	32.76575505
rs8036040	0.0109	0.00404176	0.0019918	0.0017	41.11072664
rs8047395	0.0642	0.00261347	0.0019949	0.0017	1426.17301
rs8061382	-0.0307	-0.00806821	0.0055144	0.0049	39.25406081
rs8067737	-0.0166	0.00233183	0.00323651	0.003	30.61777778
rs8070454	-0.0098	0.000884786	0.00203847	0.0017	33.23183391
rs8071182	0.0133	0.00515543	0.00264005	0.0022	36.54752066
rs8088123	-0.0262	-0.0104056	0.00388722	0.0033	63.03397612
rs8092503	0.0165	0.0081302	0.00237531	0.0019	75.41551247
rs8097672	0.02	-0.0027626	0.00283777	0.0025	64
rs811054	0.0141	0.00943095	0.00200744	0.0017	68.79238754
rs8123881	0.0196	0.00297504	0.00295454	0.0024	66.69444444
rs8181823	0.0127	0.00512218	0.00233496	0.002	40.3225
rs818524	0.0106	0.00401785	0.00215825	0.0019	31.12465374
rs8192675	0.0152	0.0127782	0.00218993	0.0018	71.30864198
rs820071	-0.0121	-0.00958005	0.00207248	0.0018	45.1882716
rs823074	-0.0112	-0.00288872	0.00201547	0.0017	43.40484429
rs825680	-0.0104	-0.00475568	0.00203165	0.0018	33.38271605
rs845084	0.014	0.00464967	0.00227985	0.002	49
rs849135	0.0109	-0.00988037	0.00198505	0.0016	46.41015625
rs852056	-0.0128	-0.00175023	0.00232162	0.002	40.96
rs857601	0.0104	0.00292674	0.00216593	0.0019	29.96121884
rs879620	0.0231	0.00419184	0.00204908	0.0018	164.6944444
rs881301	0.0097	0.0108054	0.00200168	0.0017	32.55709343
rs889398	-0.0196	-0.017588	0.00202933	0.0016	150.0625
rs895330	-0.0201	-0.00489273	0.002523	0.0023	76.37240076
rs896183	0.0102	-0.00185567	0.00203488	0.0017	36
rs901630	-0.0146	-0.0064287	0.00203242	0.0017	73.75778547
rs903959	0.0106	0.00795223	0.00202404	0.0018	34.67901235
rs905938	0.0149	0.00135069	0.00224699	0.0019	61.49861496
rs9077	-0.0138	-0.00484764	0.00212522	0.0019	52.7534626
rs925421	-0.0116	1.71E-06	0.00227804	0.002	33.64
rs9267677	0.0207	0.0130397	0.00336486	0.0028	54.65433673
rs9294260	0.0147	0.00451173	0.00199843	0.0016	84.41015625
rs9296723	0.0106	0.0038217	0.00206536	0.0018	34.67901235
rs9299	0.0121	-0.00278984	0.00209069	0.0018	45.1882716
rs930295	-0.0211	-0.0110453	0.00268331	0.0023	84.16068053
rs9318686	0.0105	0.000862683	0.00210887	0.0018	34.02777778
rs9321951	0.0102	-0.000311487	0.00214875	0.0019	28.8199446
rs9326846	0.0108	0.00412171	0.00215501	0.0019	32.31024931
rs9332817	-0.0382	-0.0452312	0.00616741	0.006	40.53444444
rs934515	0.0185	0.00201193	0.00312466	0.0027	46.9478738
rs9349239	-0.0122	0.00134481	0.00198884	0.0017	51.5017301
rs9356132	0.0099	-0.00589778	0.00215726	0.0018	30.25
rs9361779	0.011	0.00484608	0.00199619	0.0017	41.86851211
rs936227	0.0118	-0.0043082	0.00205819	0.0017	48.1799308
rs9362662	-0.0112	-0.00471961	0.00199266	0.0017	43.40484429
rs9364687	-0.0106	-0.00108727	0.00201914	0.0017	38.87889273
rs9367368	-0.0121	-0.00302818	0.00218202	0.0018	45.1882716
rs9388766	-0.0109	0.0175346	0.00216223	0.0018	36.66975309
rs9395747	0.0151	-0.000107257	0.00218817	0.0019	63.16066482
rs9397927	0.0119	0.00694846	0.002277	0.002	35.4025
rs9408882	-0.0093	-0.00474617	0.00199848	0.0016	33.78515625
rs9426003	-0.0116	-0.0034362	0.0021816	0.0019	37.27423823
rs945211	0.013	0.00041768	0.00203995	0.0018	52.16049383
rs9463175	-0.0108	-0.0030495	0.0021119	0.0017	40.35986159
rs946824	-0.0206	-0.00563341	0.00295106	0.0026	62.77514793
rs9475173	0.0108	0.00337544	0.00210942	0.0019	32.31024931
rs9478671	0.012	0.00687751	0.00243934	0.0021	32.65306122
rs9489622	0.0103	0.00329678	0.0019903	0.0017	36.70934256
rs9507983	0.0156	-0.00171958	0.00205525	0.0018	75.11111111
rs9527455	-0.0117	-0.00737597	0.00233692	0.002	34.2225
rs9527958	0.0102	0.00687618	0.00210163	0.0018	32.11111111
rs9530843	-0.0128	-0.00339624	0.00200965	0.0018	50.56790123
rs9538141	0.0164	0.000606937	0.00200507	0.0017	93.06574394
rs954018	-0.013	0.00939217	0.00217468	0.0018	52.16049383
rs9540493	-0.0139	0.000742954	0.00200857	0.0017	66.85467128
rs9547153	0.0098	0.00492653	0.00208104	0.0017	33.23183391
rs9571687	-0.0129	-0.00562796	0.00212135	0.0018	51.36111111
rs9615905	0.011	0.00613139	0.00199922	0.0017	41.86851211
rs961917	-0.0116	0.00260007	0.0022519	0.002	33.64
rs962796	-0.0148	-0.0107843	0.00249076	0.0022	45.25619835
rs9644681	-0.0103	-0.000807498	0.00209464	0.0018	32.74382716
rs9650755	0.0154	0.00488194	0.00225903	0.002	59.29
rs9688431	-0.0231	-0.0047986	0.00423596	0.0035	43.56
rs972283	-0.0096	0.0314056	0.00198326	0.0016	36
rs977747	-0.0169	-0.00343805	0.00201378	0.0017	98.82698962
rs980329	0.0133	-0.0018979	0.00228751	0.002	44.2225
rs9806058	-0.0164	-0.00453942	0.00301024	0.0026	39.78698225
rs9810356	0.0137	-0.00463097	0.00260989	0.0023	35.48015123
rs9814557	0.01	0.00959893	0.00212376	0.0018	30.86419753
rs9816226	0.0323	0.0041414	0.0025632	0.0021	236.5736961
rs9827823	-0.0193	-0.00498764	0.00276382	0.0024	64.66840278
rs9845966	-0.0105	0.00106697	0.00199641	0.0017	38.14878893
rs9848399	-0.0164	-0.00257634	0.00302696	0.0026	39.78698225
rs987237	0.0409	0.00271975	0.00258515	0.0021	379.3219955
rs9904177	0.0117	0.00337293	0.00223951	0.002	34.2225
rs995258	-0.0144	0.000662041	0.00199527	0.0017	71.75086505
rs9964756	0.0164	0.00738149	0.00319801	0.0028	34.30612245
rs9965170	-0.0097	-0.00433188	0.00201545	0.0017	32.55709343
rs998584	-0.0131	0.0401182	0.00198999	0.0017	59.38062284
rs998732	-0.0171	-0.0063351	0.00270437	0.0022	60.41528926
rs9989141	0.0162	0.00620821	0.00206877	0.0017	90.80968858
rs9994654	-0.0136	-0.0116649	0.00250459	0.0022	38.21487603
rs999889	-0.0108	-0.00341366	0.00220937	0.0019	32.31024931
