# Supplementary material for: The role of lipid traits in mediating the effect of body mass index on serum urate
Source: Front Endocrinol (Lausanne). 2022 Sep 23;13:938891. doi: 10.3389/fendo.2022.938891 (PMC9539818; doi:10.3389/fendo.2022.938891)
Supplement: Supplementary file 1 [file DataSheet_1.zip › Supplementary file/SNPs used in HDL-serum urate.csv]

SNP	beta.exposure	beta.outcome	se.outcome	se.exposure	F value
rs10031010	0.0138083	0.0035	0.007	0.00246597	31.35485887
rs1012306	0.0106864	-0.0041	0.0061	0.00192189	30.91760171
rs1013339	-0.0168226	-0.0016	0.0057	0.00203221	68.52500391
rs1045241	0.0164171	-0.0082	0.0061	0.00215576	57.9952024
rs10504477	-0.0150661	0.0054	0.0054	0.00193097	60.87663498
rs10513801	-0.0303325	0.008	0.0082	0.00277034	119.8809752
rs10774579	-0.0162682	0.026	0.0053	0.00190658	72.8062965
rs1077835	0.117785	-0.011	0.007	0.00230192	2618.180115
rs10883451	0.0147453	0.0061	0.0055	0.00190507	59.90807292
rs10955991	-0.0197497	0.004	0.0058	0.00203471	94.21411372
rs10980049	0.0123632	-0.015	0.0065	0.00223633	30.56257978
rs11009262	-0.0233289	-0.01	0.014	0.00409245	32.49539039
rs11021232	-0.0167378	-0.0019	0.008	0.00248678	45.3024841
rs11170516	-0.0186667	-0.0074	0.0074	0.00264491	49.80962802
rs11171710	-0.0114694	-0.01	0.0061	0.00192933	35.34014797
rs11601507	-0.0251687	-0.015	0.014	0.00368982	46.52765957
rs11605837	-0.0175762	-0.0088	0.0059	0.0020553	73.13066575
rs11622947	-0.0106864	-0.005	0.0053	0.00192013	30.97430612
rs11653260	-0.0134891	0.0022	0.0067	0.00233188	33.46212779
rs11664369	-0.0229777	0.024	0.0061	0.00215861	113.3090871
rs1168114	0.0155365	9.00E-04	0.0059	0.00199819	60.45508225
rs11684509	0.0192564	0.0014	0.0065	0.0023605	66.5491002
rs11709077	0.0174323	-0.022	0.0082	0.0029465	35.00229266
rs11736681	0.0147999	-0.0035	0.0083	0.00259406	32.5504898
rs11883967	0.0126353	-0.0089	0.0056	0.0020163	39.26999224
rs11938781	-0.0149839	0.013	0.0076	0.00257525	33.85407408
rs11961755	-0.0137463	-0.0081	0.0061	0.00221146	38.63789506
rs12129540	-0.0278725	0.0092	0.017	0.00471167	34.99468733
rs12146566	-0.0136268	-0.003	0.0068	0.00239454	32.38497539
rs1225053	-0.0150376	-0.001	0.0062	0.00216684	48.16187305
rs12343945	0.0115985	-0.015	0.0059	0.00208628	30.90711472
rs1240820	0.0131835	0.0015	0.0059	0.00210043	39.39535532
rs12485478	-0.0523418	0.0016	0.016	0.00593955	77.65871892
rs12692596	-0.0112238	0.0077	0.0056	0.00196547	32.60971475
rs12713007	-0.0107467	-0.0045	0.0054	0.00190909	31.68819088
rs12740374	0.0288629	0.0061	0.0067	0.00229106	158.710991
rs12814794	0.0148986	0.0074	0.0064	0.00221986	45.04429036
rs12926854	0.0122457	-0.0047	0.0062	0.00213341	32.94720503
rs12975319	-0.0136361	-0.0012	0.0064	0.00209078	42.53668888
rs12986742	-0.0106002	0.012	0.0053	0.00191315	30.69941322
rs13107325	-0.080346	-0.03	0.011	0.00362445	491.4103451
rs1321602	-0.0135284	3.00E-04	0.007	0.00235381	33.0331557
rs13263073	-0.0167748	-0.0043	0.0069	0.00248334	45.62914532
rs13336936	0.0593051	-0.0021	0.019	0.00554606	114.3444152
rs13379043	0.0198764	-0.02	0.0072	0.00216717	84.11810799
rs13389219	0.0277324	-0.012	0.0055	0.00194608	203.0736302
rs1395221	-0.0111888	-0.0028	0.0054	0.00195359	32.8019887
rs1412234	-0.011989	0.019	0.0059	0.00203583	34.6803044
rs1420192	-0.0118218	-0.0053	0.0054	0.00192987	37.52417091
rs1431659	0.0127918	-0.006	0.006	0.00214104	35.69552378
rs1446585	0.0167827	-0.014	0.0062	0.00217146	59.73377962
rs1469100	-0.0135578	0.0024	0.0055	0.00195539	48.07415578
rs1472267	-0.0107256	0.01	0.0062	0.00196486	29.79750969
rs1476161	-0.0134228	0.0044	0.0057	0.0019539	47.19343324
rs1534696	0.0166573	-0.0045	0.0059	0.0019113	75.95414781
rs157935	0.0116759	-0.0082	0.0061	0.00208147	31.46591911
rs16928809	-0.0262633	-0.0099	0.0094	0.00329991	63.34238308
rs16965150	0.0539238	-0.0036	0.021	0.0056891	89.84084815
rs16969990	0.0250348	-0.015	0.01	0.00373223	44.99367361
rs16975758	0.0115064	1.00E-04	0.0056	0.00197873	33.81472488
rs17041868	-0.0245788	0.01	0.011	0.00388099	40.10848926
rs17066842	0.0300241	-0.036	0.015	0.0049633	36.59307815
rs17124112	-0.020798	0	0.0099	0.00352939	34.72512726
rs17150845	0.0170906	-0.01	0.0071	0.00256778	44.29951747
rs17309930	-0.0218885	0.012	0.0071	0.00235533	86.36314993
rs17319046	0.0230938	0.0074	0.012	0.00359813	41.19429741
rs17326656	-0.0223923	0.0062	0.0066	0.00223885	100.0339489
rs1760940	0.0121791	-0.0026	0.0075	0.0022157	30.21401757
rs1800961	-0.13902	-0.08	0.019	0.00550806	637.026125
rs183078	0.0124007	0.0031	0.0055	0.00194712	40.56084246
rs1862205	0.0113186	-0.0055	0.0055	0.00194381	33.90609701
rs1884589	-0.0128963	-0.012	0.0056	0.0019261	44.83039776
rs1955512	0.0109986	-0.0073	0.0057	0.00197003	31.16944979
rs1970811	-0.0116112	0.0089	0.0057	0.00191759	36.66424101
rs2011614	-0.0143953	-0.0078	0.0057	0.00199908	51.8538601
rs201441	-0.0109672	-0.0026	0.0054	0.0019342	32.15057681
rs2040532	0.0189342	0	0.01	0.00343083	30.45758903
rs204474	-0.0406068	-0.0075	0.0059	0.0019955	414.0893573
rs2068888	0.0191803	-0.0062	0.0058	0.0019152	100.2957488
rs2071379	-0.013533	-0.0027	0.0055	0.00194278	48.52224828
rs2148252	-0.0117284	0.0083	0.0064	0.0019871	34.83678689
rs2159607	-0.0239454	-0.0021	0.0071	0.00243213	96.93276986
rs2175766	0.0107951	2.00E-04	0.0054	0.00191457	31.7914869
rs2218793	-0.0149533	-0.013	0.006	0.00211088	50.18188867
rs2237035	0.0139172	-0.0086	0.0061	0.00195824	50.50936422
rs2245477	-0.0114573	0.012	0.0055	0.00198052	33.4661771
rs2247355	0.0206138	-0.0082	0.0069	0.00245873	70.29014443
rs2281279	0.0142853	0.01	0.0065	0.00207539	47.37828007
rs2289863	-0.0178918	6.00E-04	0.0069	0.00221411	65.29947399
rs2292749	-0.0162225	-0.0024	0.0064	0.00207684	61.01399838
rs2298632	0.0144252	0.014	0.0057	0.00193744	55.43539708
rs2302367	-0.010591	0.0042	0.0058	0.00191618	30.5493047
rs2306828	0.0148045	0.021	0.0078	0.00258517	32.79512373
rs2307111	0.0190053	-0.0027	0.0055	0.0019521	94.78624871
rs2339234	-0.0118996	8.00E-04	0.0061	0.00205717	33.45987864
rs235314	-0.0177425	0.0075	0.0054	0.00191993	85.40019027
rs2362541	-0.0108666	7.00E-04	0.0053	0.00190325	32.598355
rs2370998	0.0134529	0.001	0.0055	0.00192265	48.9588675
rs2414178	0.0129325	-0.0074	0.0069	0.00231821	31.12142141
rs2435307	0.0162767	-0.003	0.0053	0.00190927	72.67717215
rs254562	-0.0114752	-0.0076	0.0055	0.00194192	34.9186832
rs260970	-0.0137372	0.0045	0.0079	0.00237601	33.4271934
rs2642438	0.0276562	-0.0065	0.006	0.00207854	177.038712
rs2645979	0.0114281	-0.0018	0.0058	0.00198606	33.11031669
rs267738	0.0214529	0.015	0.0066	0.00229757	87.18354277
rs268	-0.26222	0.05	0.036	0.00709833	1364.643637
rs2723065	0.0149623	-0.018	0.0055	0.00196239	58.13344663
rs2777803	0.0503162	-0.0056	0.0086	0.00317624	250.9510678
rs2781668	-0.0166393	0.0065	0.0075	0.00256208	42.17787849
rs2792751	-0.0360998	0.0063	0.0058	0.0021336	286.2751074
rs2804894	0.0173063	0.0086	0.0062	0.0021841	62.78608706
rs289754	-0.0375641	0.0037	0.006	0.00205585	333.8590302
rs2910949	0.0133996	-0.0034	0.0056	0.00199892	44.93583764
rs2925979	0.037299	0.0024	0.006	0.00205659	328.9265556
rs2943645	-0.0434706	0.0099	0.0055	0.00198833	477.9850779
rs2964012	0.013867	-8.00E-04	0.0059	0.00201659	47.28569892
rs3184504	0.0265387	-0.036	0.0054	0.00190452	194.1727202
rs3289	-0.167333	0.01	0.017	0.00582269	825.8779228
rs333947	-0.0315009	-0.012	0.0076	0.00266187	140.0464939
rs343	0.133778	-0.014	0.01	0.00346421	1491.28612
rs3733890	-0.0138197	-0.0095	0.0058	0.00209271	43.60930161
rs3736802	0.0168139	-0.0083	0.0054	0.00190989	77.50330286
rs3794752	0.0128326	-0.013	0.0059	0.00213876	36.00022443
rs3806410	0.0127641	-0.014	0.0071	0.00233618	29.85161231
rs3814883	-0.0153035	-0.0038	0.0056	0.00189151	65.4582292
rs38166	0.012535	-0.0014	0.0067	0.00221444	32.0420904
rs3825036	0.0176602	0.0062	0.0076	0.00277467	40.51058905
rs3825669	0.0143116	-0.0049	0.0069	0.00242102	34.94456388
rs3859113	-0.0650215	-0.0077	0.012	0.00382369	289.1669257
rs3936511	-0.0305137	0.019	0.0071	0.00242026	158.9518906
rs4149265	-0.0176216	1.00E-04	0.0059	0.00217115	65.87354257
rs4239651	0.0259749	0.0049	0.0083	0.00236025	121.1132772
rs4245443	-0.0108486	0.001	0.0054	0.00193937	31.29147583
rs4391855	-0.0334445	0.026	0.017	0.00494175	45.80236183
rs4410790	-0.0110264	5.00E-04	0.006	0.0019761	31.13505591
rs4450131	0.0110974	0.016	0.0053	0.00191684	33.51743327
rs445841	-0.0108441	0.011	0.0056	0.00197401	30.17785245
rs4500815	-0.0123992	-0.0012	0.0076	0.0022589	30.12959678
rs4643686	-0.013264	0.0022	0.0063	0.00228822	33.60109821
rs4650994	-0.018056	0.0094	0.0053	0.00190061	90.25204935
rs4691379	0.0118717	-0.0052	0.0056	0.00204326	33.75814394
rs4755720	0.0111747	-0.01	0.0056	0.00195535	32.66049286
rs4760	-0.019193	0.025	0.013	0.00262888	53.30208553
rs4775075	0.0194705	-0.011	0.011	0.00348872	31.1474128
rs4783961	0.0905827	0.0041	0.0061	0.00188545	2308.131156
rs4784779	0.0244125	0.0022	0.0092	0.00310245	61.91771639
rs4855582	0.0111652	-0.0031	0.0058	0.00192369	33.68703898
rs4865796	-0.0130419	0.015	0.0058	0.00206743	39.79422983
rs4871603	0.0360061	-0.016	0.0056	0.00199228	326.6264993
rs4919044	0.0216023	-0.0017	0.0094	0.0034087	40.16265594
rs4930352	0.0161709	-0.0055	0.0054	0.00193852	69.58695146
rs4939921	0.0181012	0.0084	0.0092	0.00323738	31.26276421
rs4947121	-0.0141347	0.0042	0.0064	0.00227602	38.56746043
rs4976033	-0.0120051	0.018	0.0066	0.00196925	37.16463362
rs500647	0.0109745	0.001	0.0056	0.00200975	29.81847379
rs549058	0.0171095	0.005	0.008	0.00293694	33.93786265
rs567056	-0.0113982	0.014	0.0056	0.00196218	33.74386747
rs577525	-0.0141281	0.0034	0.0054	0.00192314	53.96916744
rs6017734	0.0138409	0.0041	0.0054	0.00191688	52.13613223
rs6059958	0.0146541	0.0055	0.0071	0.00255516	32.89138047
rs6503468	-0.0126442	-9.00E-04	0.006	0.00198033	40.76688987
rs674424	-0.0130672	0.009	0.0071	0.00218118	35.89071108
rs676210	0.0592694	-0.0036	0.0064	0.00235237	634.8188255
rs6765484	0.0225207	-0.013	0.0054	0.00190864	139.2245197
rs680321	0.0108517	0.01	0.0053	0.00191658	32.05838604
rs6806529	0.011217	0.0021	0.0058	0.00193139	33.729778
rs686030	0.0498241	0.0034	0.0077	0.00273951	330.7753556
rs6938200	-0.014719	0.028	0.0069	0.00233608	39.69914816
rs7039168	0.0115116	-0.01	0.0057	0.00203777	31.91251651
rs703966	0.0156949	0.0062	0.0055	0.00193455	65.81989545
rs7114162	-0.0116278	-0.0045	0.0067	0.00211961	30.09422661
rs7133378	0.0376566	-0.01	0.0059	0.00204743	338.2704688
rs7134150	-0.028613	-0.0094	0.013	0.00378238	57.22640615
rs7251640	0.0141902	0.0058	0.0074	0.00242811	34.15390121
rs7281183	-0.01272	0.013	0.0066	0.00218963	33.74681209
rs7298751	-0.044981	0.0051	0.0092	0.00289827	240.8687892
rs7308864	0.0237203	0.0046	0.0054	0.0019038	155.2378824
rs737338	-0.0891819	0.027	0.014	0.00518235	296.1419694
rs7477945	-0.0161667	0.011	0.0066	0.00232178	48.48424387
rs7514499	-0.0129599	0.022	0.0068	0.00237063	29.88654755
rs7583067	0.0145946	-0.0061	0.0063	0.00223535	42.62784012
rs7622114	0.0115687	-2.00E-04	0.0055	0.00193999	35.56068643
rs7757193	-0.0190636	1.00E-04	0.0058	0.00198411	92.3162898
rs784256	-0.0134422	5.00E-04	0.007	0.00245146	30.06706821
rs7853377	0.0152447	-0.02	0.0064	0.0023168	43.29728612
rs8102873	-0.0109424	-0.0037	0.0055	0.00193395	32.01361291
rs830620	0.0149538	-0.0065	0.0055	0.00193085	59.97994494
rs840873	-0.0271042	0.033	0.02	0.00492168	30.32818638
rs893058	-0.0452048	-1.00E-04	0.022	0.00717158	39.73190693
rs907866	-0.0183154	0.002	0.0055	0.00191879	91.11249155
rs929166	0.0124865	-0.0012	0.0064	0.00212567	34.50561374
rs9394279	0.0191743	-0.0052	0.0078	0.0025571	56.22683161
rs9465693	-0.0121004	-0.0032	0.0059	0.00208231	33.7682601
rs9469583	0.0130448	-0.0074	0.0054	0.00190902	46.69322742
rs9534021	0.0330834	-0.023	0.015	0.00551841	35.94118101
rs9596270	0.021234	-0.0056	0.012	0.00381879	30.9180484
rs9610329	-0.0110835	0.0079	0.006	0.00197137	31.60949553
rs9646167	-0.0140318	0.0046	0.0054	0.00192136	53.3346294
rs9650602	-0.0139084	0.0023	0.0073	0.00221512	39.42392211
rs9657541	-0.0173426	-0.0085	0.0071	0.00236124	53.94462165
rs971349	0.0137375	0.0029	0.0069	0.00250663	30.03550544
rs9884482	-0.0125174	0.014	0.0056	0.00197207	40.28873284
rs9913626	-0.0446178	0.021	0.019	0.00813624	30.07244943
rs9953528	-0.015237	-0.0025	0.0061	0.00220792	47.62470167
rs9958734	0.0698914	-0.0021	0.014	0.00479218	212.706732
rs998584	-0.0341901	0.012	0.0065	0.00190975	320.514517
rs9987289	0.0872902	0.0087	0.0096	0.00329366	702.3821176
rs9989419	0.143765	0.001	0.0061	0.00192633	5569.868743
