# Supplementary material for: The role of lipid traits in mediating the effect of body mass index on serum urate
Source: Front Endocrinol (Lausanne). 2022 Sep 23;13:938891. doi: 10.3389/fendo.2022.938891 (PMC9539818; doi:10.3389/fendo.2022.938891)
Supplement: Supplementary file 1 [file DataSheet_1.zip › Supplementary file/SNPs used in LDL-serum urate.csv]

SNP	beta.exposure	beta.outcome	se.outcome	se.exposure	F value
rs1007938	0.0121935	0.0067	0.0055	0.00213401	32.64854751
rs1016988	-0.0174377	-0.0087	0.0066	0.00265087	43.27145943
rs10448340	-0.0150594	-0.0086	0.0058	0.00223737	45.3043305
rs10495716	0.012654	0.0014	0.0061	0.0022278	32.26288953
rs10832963	0.0173059	-0.0067	0.0061	0.00239616	52.16230229
rs10851478	-0.0122378	0.0062	0.0054	0.00211639	33.43607579
rs10869595	0.0116196	0.0085	0.0064	0.00212613	29.86776495
rs11065385	-0.0244904	0.026	0.0062	0.00225744	117.6953554
rs11206517	0.0680285	0.014	0.014	0.00580615	137.2793731
rs11568318	0.0256951	0.0016	0.012	0.00417849	37.81480717
rs11601507	0.0322012	-0.015	0.014	0.00404981	63.22295865
rs12162782	0.0129592	-0.0029	0.0056	0.00219352	34.90383827
rs12445804	0.0229888	-0.022	0.019	0.0040052	32.94459621
rs12471768	0.0135999	9.00E-04	0.0059	0.00228112	35.54472557
rs12471982	0.0260911	-0.0078	0.0077	0.00295229	78.10282589
rs1260326	-0.0347299	-0.077	0.0055	0.00212546	266.9938103
rs12603885	0.0175065	-0.0051	0.0059	0.00227307	59.31616108
rs1277762	0.0161735	-0.0032	0.0074	0.0028772	31.59860591
rs12916	0.0621175	0.0028	0.0056	0.00212705	852.8497757
rs13107325	-0.0248331	-0.03	0.011	0.00396439	39.23820491
rs13414987	0.0337996	0.0053	0.0062	0.00245525	189.5098038
rs1495741	-0.0173961	-0.0065	0.0064	0.0025123	47.94692883
rs1537234	-0.0153317	0.0015	0.0059	0.00210043	53.27999804
rs1556562	0.0190249	0.0024	0.0069	0.00248903	58.42308731
rs17050272	-0.0205597	0.037	0.0061	0.00211549	94.45209453
rs17587254	0.0284457	0.026	0.0099	0.00404841	49.37013026
rs17800819	-0.0479765	0.0077	0.0079	0.00295924	262.8432004
rs1800961	-0.0596473	-0.08	0.019	0.00602335	98.06304627
rs2047174	0.0346018	-0.0033	0.014	0.00578409	35.7871653
rs2068888	-0.0192081	-0.0062	0.0058	0.00209421	84.12563551
rs2073547	0.0355498	-0.0089	0.0084	0.00267287	176.8962598
rs2107448	0.0191269	-0.012	0.0055	0.0021286	80.74228931
rs2160994	0.0182581	-0.007	0.0056	0.00218417	69.8776494
rs2250802	-0.0181939	0.0059	0.0059	0.00233224	60.85624161
rs2287622	-0.0211572	0.0048	0.0055	0.00212931	98.7276036
rs2642438	0.0253218	-0.0065	0.006	0.00227308	124.0965497
rs2722738	-0.0335767	0.0043	0.0072	0.00282808	140.9589447
rs2844795	0.0184982	-0.018	0.0059	0.00208321	78.84839148
rs2927477	-0.073954	0.0042	0.014	0.00330612	500.3640652
rs3218222	0.0171892	-1.00E-04	0.0069	0.002418	50.53575244
rs3732359	-0.0173556	0.013	0.0066	0.00252038	47.41843486
rs3780181	-0.0278983	0.0067	0.012	0.00418323	44.4766423
rs3819247	-0.0169736	0.007	0.0062	0.00244502	48.19290379
rs3822855	0.0178418	0.018	0.0055	0.00212447	70.53036447
rs3916856	0.0364112	-0.046	0.029	0.00555931	42.89712638
rs4148826	-0.0157917	-0.003	0.0084	0.0027233	33.62534878
rs4391855	0.0297905	0.026	0.017	0.00540949	30.32794196
rs440677	-0.0159238	0.0071	0.0065	0.00215434	54.63424405
rs4566770	0.0177618	8.00E-04	0.0084	0.00320963	30.62414764
rs4738684	-0.0315439	0.0097	0.0059	0.00220937	203.8420927
rs4954192	0.0146629	-0.017	0.0055	0.00213654	47.09965103
rs4970834	-0.105303	0.0045	0.0075	0.00268179	1541.813891
rs520861	0.063981	-0.012	0.0062	0.00241153	703.90931
rs556107	0.0351712	-0.018	0.0056	0.00208846	283.6103325
rs6016348	-0.0173963	0.0048	0.0079	0.00299109	33.82632485
rs6029242	-0.0191916	0.011	0.0055	0.00216181	78.81108811
rs6475606	-0.0202689	1.00E-04	0.0053	0.00208367	94.62425695
rs6495122	0.0143852	-0.0079	0.0054	0.00211976	46.05305268
rs6544713	-0.0537152	-0.0056	0.0064	0.00222274	584.0056706
rs6589939	0.013258	0.0013	0.0055	0.00215315	37.91468543
rs6676932	0.0218309	0.0057	0.009	0.00363898	35.99017374
rs6709904	-0.043441	-0.0086	0.0088	0.00329601	173.7091066
rs685903	-0.0141982	-0.0066	0.0054	0.00209705	45.84046432
rs7202323	-0.0255365	0.012	0.0063	0.00247732	106.2572394
rs7241918	0.0157471	-0.0048	0.0071	0.00274939	32.80412615
rs7249753	0.0444212	-0.0084	0.013	0.00435394	104.0916021
rs7569317	0.017881	0.0076	0.0053	0.00208232	73.73754353
rs7734476	0.0187595	0.0035	0.0056	0.00209401	80.25738684
rs7776054	-0.0162316	0.0046	0.0061	0.00237493	46.7112013
rs880315	-0.0152225	-0.0076	0.0061	0.00220678	47.58322647
rs907868	-0.0175908	0.0013	0.0053	0.00208614	71.1024034
rs913499	-0.0119761	0.0085	0.0055	0.00208742	32.91631024
rs9298506	0.0189081	0.0055	0.0068	0.00256749	54.23482704
rs9491699	0.0138073	-2.00E-04	0.0054	0.00208502	43.85277411
rs9496567	-0.0174316	8.00E-04	0.0063	0.00243272	51.34406531
rs9686661	0.0147638	0.015	0.0068	0.00259966	32.25248655
rs9804646	-0.0275737	-0.028	0.012	0.00379127	52.89573592
rs9834932	-0.0322172	-4.00E-04	0.011	0.00366408	77.31178343
rs9987289	0.0453824	0.0087	0.0096	0.00362169	157.0190592
