# Supplementary material for: The role of lipid traits in mediating the effect of body mass index on serum urate
Source: Front Endocrinol (Lausanne). 2022 Sep 23;13:938891. doi: 10.3389/fendo.2022.938891 (PMC9539818; doi:10.3389/fendo.2022.938891)
Supplement: Supplementary file 1 [file DataSheet_1.zip › Supplementary file/SNPs used in TC-serum urate.csv]

SNP	beta.exposure	beta.outcome	se.outcome	se.exposure	F value
rs10102164	0.0301	0.0056	0.0069	0.0043	49
rs1025447	0.0344	0.011	0.007	0.0046	55.92438563
rs103294	0.0314	0.0048	0.0072	0.0045	48.68938272
rs10401969	-0.1369	0.016	0.011	0.007	382.4818367
rs10422616	-0.0203	0.0041	0.0061	0.0036	31.7970679
rs10455872	0.1238	0.027	0.014	0.014	78.19612245
rs10468017	0.0617	-0.016	0.0062	0.004	237.930625
rs10773003	0.0369	0.013	0.009	0.0058	40.47592152
rs1077514	0.0301	0.012	0.0079	0.0052	33.50628698
rs1077834	0.0652	-0.011	0.0065	0.0043	229.9102217
rs10832962	0.0315	-0.0066	0.0061	0.0039	65.23668639
rs10900221	0.0255	0.022	0.0062	0.0041	38.68233195
rs10904908	0.025	-0.0074	0.0055	0.0036	48.22530864
rs1107851	-0.0243	0.0015	0.0053	0.0035	48.20326531
rs11153594	-0.029	-0.019	0.0055	0.0036	64.89197531
rs11206508	0.0399	-0.0054	0.0081	0.0053	56.6753293
rs11220462	0.0474	0.0048	0.0079	0.0058	66.78834721
rs11563251	0.0368	-0.018	0.0094	0.0059	38.90376329
rs11694172	0.0277	0.015	0.0064	0.0041	45.64485425
rs11753995	0.0489	-0.0035	0.0075	0.0048	103.7851563
rs11789603	0.0427	-0.013	0.0094	0.0062	47.43210198
rs11802413	0.0287	0.006	0.0053	0.0035	67.24
rs11875600	0.0533	-0.0051	0.012	0.0076	49.18438366
rs12321904	0.0222	0.0036	0.0053	0.0036	38.02777778
rs12670798	0.0364	6.00E-04	0.0064	0.0041	78.81975015
rs12916	0.0684	0.0028	0.0056	0.0036	361
rs13315871	-0.0355	-0.0081	0.0098	0.0061	33.86858371
rs138777	-0.0214	0.0014	0.0056	0.0037	33.45215486
rs1475701	0.0652	0.012	0.014	0.0089	53.66797122
rs1535	-0.0497	0.019	0.0057	0.0037	180.4302411
rs1594895	-0.0259	-0.0025	0.0068	0.0045	33.12641975
rs16979595	0.0296	-0.0039	0.008	0.005	35.0464
rs17111503	0.0575	1.00E-04	0.0071	0.0044	170.777376
rs17526895	-0.042	-7.00E-04	0.01	0.0067	39.29605703
rs17651629	-0.0324	-0.0075	0.0093	0.0059	30.15685148
rs1800562	-0.0565	0.04	0.012	0.0077	53.84128858
rs1800961	-0.1062	-0.08	0.019	0.0101	110.5621018
rs181360	-0.0278	0.012	0.0067	0.0043	41.7977285
rs185481	0.0208	-0.0038	0.0056	0.0037	31.60262966
rs1883025	-0.0671	4.00E-04	0.0066	0.0042	255.2386621
rs1883971	-0.0318	1.00E-04	0.0063	0.006	28.09
rs1961456	0.0305	0.0096	0.0061	0.0039	61.16042078
rs1997243	0.0332	-0.002	0.0074	0.005	44.0896
rs2000999	0.0617	-0.011	0.0068	0.0044	196.6368802
rs2030746	0.0199	-0.034	0.0058	0.0037	28.92695398
rs207150	0.0353	-0.0048	0.0093	0.0063	31.39556563
rs2073547	0.0456	-0.0089	0.0084	0.0047	94.13128112
rs2075650	0.1432	-0.023	0.0086	0.0052	758.3668639
rs2148489	-0.028	0.0028	0.0066	0.0042	44.44444444
rs2230808	0.031	-0.0075	0.0063	0.0042	54.47845805
rs2235367	0.0357	-0.0089	0.0053	0.0035	104.04
rs2244608	0.0313	-0.027	0.0058	0.0037	71.56245435
rs2255141	-0.0314	0.0064	0.0058	0.0039	64.82314267
rs2287019	-0.0292	2.00E-04	0.0079	0.0046	40.29489603
rs2287623	-0.0273	0.0051	0.0055	0.0036	57.50694444
rs2337901	-0.0346	0.0036	0.0056	0.0054	41.05486968
rs247616	0.0499	0.0066	0.0062	0.004	155.625625
rs2642438	0.037	-0.0065	0.006	0.004	85.5625
rs2737252	-0.0331	0.0054	0.006	0.0039	72.03221565
rs2758886	0.0232	0.016	0.0058	0.0039	35.38724523
rs2814982	-0.0441	0.015	0.0094	0.0057	59.85872576
rs2886232	-0.0358	0.019	0.0098	0.0062	33.34131113
rs2899624	-0.0382	0.0033	0.0076	0.0051	56.10303729
rs2965157	-0.1222	7.00E-04	0.016	0.0107	130.4292078
rs3094013	-0.047	0.031	0.009	0.0058	65.66587396
rs314253	-0.0233	0.0046	0.006	0.0037	39.65595325
rs3184504	0.0318	-0.036	0.0054	0.0037	73.86705625
rs3757354	-0.0348	-0.0053	0.0067	0.0042	68.65306122
rs376642	-0.0246	0.0022	0.0058	0.0039	39.78698225
rs3780181	-0.0442	0.0067	0.012	0.0071	38.75500893
rs3850634	-0.0761	-0.0019	0.0057	0.0038	401.0533241
rs4149311	0.0456	-0.012	0.0081	0.0055	68.73917355
rs4253772	0.0322	0.0072	0.0087	0.0058	30.8216409
rs4530754	0.0228	0.0023	0.0054	0.0035	42.43591837
rs4722551	0.029	-0.0019	0.0076	0.0047	38.07152558
rs4738684	-0.0392	0.0097	0.0059	0.0037	112.2454346
rs4752805	0.0251	-0.0055	0.0065	0.0041	37.47828673
rs4803759	0.0537	-0.0064	0.0063	0.0058	85.72205707
rs4988235	-0.0308	0.019	0.0062	0.004	59.29
rs515135	0.1238	-0.0058	0.007	0.0046	724.3119093
rs516246	0.0315	6.00E-04	0.0059	0.0037	72.47991234
rs520354	-0.0468	-9.00E-04	0.0055	0.0036	169
rs558971	0.0398	-0.019	0.0054	0.0036	122.2253086
rs579459	0.062	-0.014	0.0065	0.0044	198.553719
rs6016381	-0.0328	0.014	0.0055	0.0036	83.01234568
rs611945	-0.0229	-0.0014	0.0058	0.0039	34.47797502
rs646776	0.1272	-0.0066	0.0066	0.0042	917.2244898
rs6504872	0.025	0.0066	0.0054	0.0035	51.02040816
rs6511720	-0.1851	-0.0065	0.0096	0.0059	984.2576846
rs6511727	-0.0245	0.0058	0.0055	0.0036	46.31558642
rs6544713	-0.0773	-0.0056	0.0064	0.004	373.455625
rs6573778	-0.0263	0.0077	0.0067	0.0039	45.47600263
rs6603981	0.0351	0.0021	0.0068	0.0043	66.63115197
rs6709904	-0.0545	-0.0086	0.0088	0.0083	43.11583684
rs6818397	-0.0254	-0.0064	0.0069	0.0039	42.41683103
rs688	0.0416	0.0051	0.0053	0.0036	133.5308642
rs6882076	0.0508	0.0093	0.0057	0.0037	188.5054785
rs7117842	0.0294	0.0022	0.0056	0.0036	66.69444444
rs7264396	-0.0313	0.0035	0.0063	0.0043	52.98485668
rs7552841	0.032	0.0061	0.0075	0.0041	60.91612136
rs7616006	-0.0315	0.0087	0.0055	0.0036	76.5625
rs7640978	-0.0376	-0.0065	0.01	0.0066	32.45546373
rs780093	-0.0515	-0.076	0.0055	0.0036	204.6489198
rs7832643	0.0289	-0.016	0.0055	0.0037	61.00876552
rs9376090	-0.0254	0.0066	0.0062	0.004	40.3225
rs9391858	0.0495	0.0052	0.0075	0.005	98.01
rs9804646	-0.0611	-0.028	0.012	0.0067	83.1635108
rs9972882	0.0243	-0.015	0.0062	0.004	36.905625
rs9987289	0.0842	0.0087	0.0096	0.0063	178.6253464
					113.2973438
