# Supplementary material for: The role of lipid traits in mediating the effect of body mass index on serum urate
Source: Front Endocrinol (Lausanne). 2022 Sep 23;13:938891. doi: 10.3389/fendo.2022.938891 (PMC9539818; doi:10.3389/fendo.2022.938891)
Supplement: Supplementary file 1 [file DataSheet_1.zip › Supplementary file/SNPs used in TG-serum urate.csv]

SNP	beta.exposure	beta.outcome	se.outcome	se.exposure	F value
rs1009360	-0.0184832	-0.014	0.0056	0.00200785	84.74065097
rs10152471	-0.0135209	-0.012	0.0054	0.00204778	43.59579557
rs10180284	-0.0116526	-0.013	0.0054	0.00198789	34.36061902
rs10242866	0.015793	0.014	0.0054	0.00202877	60.59874672
rs10261878	-0.0246071	-0.0047	0.012	0.00437406	31.64837357
rs1030472	0.0226763	0.012	0.0066	0.00243475	86.74323983
rs1037117	0.0172213	-0.0068	0.0083	0.00229153	56.47819001
rs1045241	-0.0206988	-0.0082	0.0061	0.00224699	84.8570749
rs10455872	-0.0443619	0.027	0.014	0.00368335	145.0555333
rs10773049	-0.0290398	-0.01	0.0056	0.00203691	203.2560874
rs1077835	0.0473668	-0.011	0.007	0.00240452	388.0532311
rs10883451	0.0108284	0.0061	0.0055	0.00198508	29.75586316
rs10899490	-0.0170082	-0.0014	0.0072	0.00269347	39.87424039
rs11030107	0.0160418	0.0057	0.0063	0.00225693	50.52077641
rs11057397	-0.0273032	-0.0099	0.0058	0.00210474	168.2791041
rs11078597	0.0191708	0.02	0.0086	0.0025513	56.46215043
rs11097128	-0.0207969	-0.0046	0.0088	0.00328714	40.02771554
rs11195952	-0.0233888	-0.0054	0.0085	0.00309731	57.02253639
rs11231161	0.0166517	-0.0048	0.0058	0.00205044	65.95124903
rs11240358	0.0135651	0.0047	0.0055	0.00202953	44.67402148
rs11635675	0.0240717	-0.02	0.006	0.00209475	132.0532598
rs11657201	0.0129707	0.017	0.0063	0.00231998	31.25779563
rs1171617	0.015813	0.073	0.007	0.00235535	45.07312182
rs11903847	-0.0133969	-0.0076	0.0071	0.00213246	39.46815673
rs11980456	0.0123903	-0.0013	0.0065	0.00221234	31.36605506
rs12306007	0.0156735	0.013	0.0078	0.00285535	30.13098129
rs12369443	-0.0137978	0.0025	0.0073	0.00250434	30.35520084
rs12424054	0.0191212	0.022	0.0063	0.00235346	66.0110507
rs12470242	0.0231743	0.0094	0.0067	0.00261852	78.32519032
rs12530679	-0.0121299	-0.0056	0.0061	0.00201682	36.17263634
rs12669911	-0.0118536	-0.012	0.0056	0.00205405	33.30262857
rs1281978	-0.0113676	-0.0045	0.0053	0.0019901	32.62779818
rs12902047	-0.0129253	0.0047	0.0058	0.00214533	36.29886554
rs13107325	0.0300749	-0.03	0.011	0.00377743	63.38923837
rs13251367	-0.0112929	-0.0067	0.0056	0.00205404	30.22686953
rs13270882	0.0304627	0.029	0.016	0.00487114	39.10889665
rs13389219	-0.0376242	-0.012	0.0055	0.00202704	344.5164084
rs1340819	-0.0121655	-0.0016	0.0059	0.00209472	33.72934966
rs134551	-0.0116536	-0.0093	0.0058	0.00211111	30.47182662
rs1347188	0.0139021	0.0029	0.0062	0.00231385	36.0986045
rs1351394	0.0134325	0.007	0.0053	0.00198815	45.64733247
rs1495741	-0.0375909	-0.0065	0.0064	0.00238193	249.0619929
rs1534696	-0.0197664	-0.0045	0.0059	0.00199128	98.53499428
rs1556124	0.0135981	-0.0012	0.0075	0.00237994	32.64558419
rs1561928	0.0184445	-0.0063	0.0084	0.00309914	35.42023046
rs157935	-0.0142752	-0.0082	0.0061	0.00216916	43.3093064
rs1728407	0.0116806	0.0089	0.0056	0.00200359	33.98698132
rs17326656	0.0174394	0.0062	0.0066	0.00233365	55.84594387
rs1823227	-0.0131694	0.0012	0.0062	0.00225649	34.06160838
rs1872992	0.0146511	-0.0055	0.0063	0.00231211	40.15350687
rs1938566	-0.0212127	-0.02	0.0075	0.00267054	63.09482286
rs1997833	0.0148326	7.00E-04	0.0059	0.00217219	46.6271585
rs2017500	0.0116605	0.0087	0.006	0.00200095	33.95954583
rs2035816	-0.0279642	0.0054	0.0098	0.00358218	60.94105796
rs2043085	-0.0308028	0.013	0.0056	0.00204157	227.6417111
rs2060250	0.0111823	-0.0012	0.0057	0.00199038	31.56387251
rs2068888	-0.0318216	-0.0062	0.0058	0.00199589	254.1972338
rs2081048	-0.0139582	0	0.007	0.00210395	44.0137127
rs2081687	-0.0261379	0.0071	0.0056	0.00209126	156.2159315
rs2131311	-0.0124181	0.0072	0.0073	0.00222753	31.07872417
rs2131919	0.0173511	0.0074	0.0072	0.00268396	41.79284607
rs213209	0.0124129	-4.00E-04	0.0066	0.00223228	30.92069001
rs2187114	-0.0185151	-0.011	0.0095	0.00330375	31.40781844
rs2237029	-0.0139399	-5.00E-04	0.0056	0.00204019	46.68507787
rs2240466	-0.122769	-0.052	0.0083	0.00301848	1654.248812
rs2240533	-0.0129897	-0.002	0.0058	0.00215234	36.42306496
rs2267373	0.0215638	0.0095	0.0056	0.00202145	113.7953676
rs2276853	0.0111258	0.016	0.0054	0.00202312	30.24260593
rs2277083	-0.015296	-0.0051	0.0053	0.00199606	58.7230449
rs2278426	-0.041682	0.032	0.014	0.00539441	59.70479273
rs2302104	-0.0143214	-0.016	0.0063	0.00238202	36.14765615
rs2407278	-0.0339449	-0.062	0.031	0.00581961	34.02211469
rs2420477	-0.0112485	0.0046	0.006	0.00200934	31.3388002
rs245051	-0.0120993	0.0082	0.0055	0.00201604	36.01821623
rs2487294	0.0183191	0.0065	0.0058	0.00222084	68.0414758
rs268	0.226897	0.05	0.036	0.00739462	941.5118389
rs275184	-0.0173487	-0.0076	0.0072	0.00275263	39.72264844
rs2925979	-0.0322092	0.0024	0.006	0.00217095	220.1203699
rs293561	0.0117586	-0.0034	0.006	0.00208498	31.80588227
rs2943645	0.0402918	0.0099	0.0055	0.00207151	378.3199737
rs2954011	-0.0147022	-0.0063	0.0075	0.00198458	54.88168439
rs2975424	0.0173574	-0.0013	0.0073	0.00253562	46.85986212
rs2983896	0.0137912	-0.0027	0.0065	0.00242177	32.42935592
rs320369	-0.0125327	-0.0011	0.0058	0.00214567	34.11641822
rs325485	-0.0117435	-0.0041	0.0057	0.00204042	33.12500562
rs326222	0.0252203	0.01	0.0059	0.00215698	136.712511
rs3289	0.154168	0.01	0.017	0.00606855	645.3846142
rs343	-0.141493	-0.014	0.01	0.00361052	1535.784922
rs3731696	0.0218939	0.037	0.0083	0.00303176	52.15027739
rs3738182	0.0151418	-0.011	0.007	0.00250405	36.56528966
rs3758413	0.0111232	-0.0074	0.0055	0.00201767	30.39199568
rs3775228	0.0338197	0.0096	0.0059	0.00203602	275.9150703
rs3784310	-0.0130444	-0.03	0.0068	0.00222662	34.3206895
rs3808477	-0.0133854	0.0051	0.006	0.00220342	36.90354895
rs3814883	0.0148926	-0.0038	0.0056	0.00199657	55.63805859
rs3820897	0.0197269	0.0046	0.0077	0.00260304	57.4322727
rs3829126	0.0230533	-0.015	0.01	0.00342538	45.29483569
rs3936511	0.0461274	0.019	0.0071	0.00252163	334.6225671
rs4387830	0.0269434	-0.012	0.0086	0.00325469	68.53075844
rs4391855	0.059373	0.026	0.017	0.00514323	133.2619289
rs4559942	0.0135553	0.024	0.0062	0.00237213	32.65436894
rs4564007	-0.0123075	-0.004	0.0057	0.00213163	33.33619604
rs4662414	-0.0120574	-0.0077	0.0054	0.0019918	36.64509749
rs4675812	-0.0142305	-0.018	0.0057	0.00201176	50.0366219
rs4699983	-0.0133263	-0.0088	0.0056	0.00201466	43.75378657
rs4714001	0.0123444	0.0022	0.0059	0.00206286	35.80968183
rs4761234	-0.0140236	-0.003	0.0056	0.00199376	49.47357274
rs478420	0.0127948	0.001	0.0056	0.00205182	38.88557147
rs4803449	-0.0117743	0.0048	0.0057	0.00207533	32.18813885
rs4804833	-0.0160729	-0.0095	0.006	0.00203604	62.31833961
rs480823	0.15572	0.0055	0.01	0.00371974	1752.522572
rs4846857	-0.0226932	-0.005	0.0095	0.00284763	63.50740425
rs4909945	0.0134111	0.0051	0.0056	0.00214205	39.19851313
rs4938277	0.0182687	-0.0088	0.0072	0.00222668	67.31311236
rs4969179	-0.0177529	-0.0015	0.0055	0.00203649	75.99308052
rs4976033	0.0177909	0.018	0.0066	0.00205178	75.18552781
rs498475	-0.0117096	-0.0079	0.0056	0.00206676	32.09992549
rs563296	0.0164754	0.0034	0.0057	0.00200224	67.70795055
rs6068280	0.0140008	0.01	0.0058	0.00212981	43.21395148
rs612874	0.0179315	0.0076	0.0057	0.00200123	80.28589105
rs618031	-0.0163558	-0.019	0.0055	0.00205684	63.23282189
rs6458869	-0.0178167	0.0031	0.006	0.00207516	73.71423446
rs6494391	-0.0187346	-0.0064	0.0066	0.00239891	60.99032397
rs6506033	-0.0228948	0.012	0.01	0.00383903	35.56564558
rs6517522	-0.0129031	-0.018	0.0053	0.00199242	41.93979865
rs6532798	0.013792	-0.0035	0.0058	0.00216353	40.63765638
rs6572807	0.0124759	0.01	0.0063	0.00224899	30.77292096
rs6700266	-0.0124503	-0.014	0.0056	0.0020932	35.37839938
rs6708682	0.0128062	-0.0015	0.0057	0.00210756	36.92161297
rs6708784	-0.0129074	0.001	0.0056	0.00198433	42.31065431
rs676210	-0.0735169	-0.0036	0.0064	0.00244968	900.6491814
rs6792725	-0.0152543	-0.0022	0.0066	0.00221886	47.26337866
rs6805924	0.0109684	0.0029	0.0055	0.00200571	29.90544578
rs684773	0.0291133	2.00E-04	0.0063	0.00234718	153.847371
rs6865870	0.0123355	-4.00E-04	0.0061	0.0021888	31.76152563
rs6882076	0.0331011	0.0093	0.0057	0.00206122	257.8909827
rs6924805	-0.0111556	-0.0079	0.0055	0.00201991	30.50154433
rs6977665	0.0136438	-7.00E-04	0.0055	0.00202813	45.2563069
rs698927	-0.0183059	-0.016	0.007	0.00256302	51.01268479
rs6995541	0.0275618	-0.0011	0.0061	0.0021906	158.3029424
rs704	-0.0119209	-0.006	0.0058	0.00198948	35.90367752
rs7077812	0.0142284	0.0031	0.0069	0.00250611	32.23382717
rs7090871	-0.0130705	-0.0036	0.0055	0.00202209	41.78144347
rs7215055	0.0389233	-0.0047	0.015	0.00410062	90.09905917
rs7239575	-0.0160767	-0.0022	0.0053	0.00199133	65.17894734
rs7244	0.0151978	-0.0031	0.007	0.00261808	33.69734031
rs7274718	0.0159491	0.0082	0.0055	0.00202919	61.7770172
rs729761	0.0177868	0.046	0.0063	0.00221435	64.5213002
rs742036	-0.0143632	0.0017	0.0056	0.00205112	49.03659172
rs7714361	0.0138858	0.0058	0.0063	0.00236622	34.43749632
rs7855395	-0.0115863	-0.011	0.0054	0.00200786	33.29834762
rs7861679	0.0122025	-0.0032	0.0058	0.00216741	31.69680493
rs7947951	0.0193777	0.016	0.0057	0.00214074	81.93634894
rs799157	-0.0856728	-0.032	0.018	0.00486203	310.4921706
rs8066985	-0.0126209	-6.00E-04	0.0054	0.00198943	40.24605589
rs806973	-0.0128356	0.011	0.0058	0.0020345	39.80310578
rs8102873	0.0123302	-0.0037	0.0055	0.00201474	37.45434654
rs838133	-0.024985	-0.018	0.0063	0.00205411	147.9487546
rs840974	-0.0118529	0.0033	0.0058	0.00200094	35.08981742
rs867939	-0.0136048	-0.0021	0.0054	0.00202516	45.13003204
rs879986	0.035516	0.034	0.015	0.00519594	46.72182945
rs880315	-0.011772	-0.0076	0.0061	0.00210497	31.2758186
rs921971	0.01565	0.028	0.0061	0.00225602	48.12190295
rs933574	0.0122975	-0.0027	0.0053	0.00199309	38.06973398
rs9375694	0.0177286	0.009	0.0059	0.00216018	67.35486982
rs9496567	-0.0137763	8.00E-04	0.0063	0.0023173	35.34277615
rs9553567	0.0149929	0.0042	0.0074	0.00271462	30.50374767
rs9584870	-0.0123562	-0.0049	0.006	0.00210377	34.49636569
rs9610329	0.0136536	0.0079	0.006	0.00205271	44.24244859
rs970069	0.0162322	9.00E-04	0.0069	0.00243455	44.45466823
rs9923575	-0.015477	0.013	0.0071	0.00250887	38.05548387
rs9944241	-0.0126051	-0.01	0.0053	0.00207259	36.98842116
rs998584	0.0401182	0.012	0.0065	0.00198999	406.4256324
rs9991328	0.0150159	-3.00E-04	0.0053	0.00199432	56.69086004
